# Supplementary material for: The genomic landscape of pediatric myelodysplastic syndromes
Source: Nat Commun. 2017 Nov 16;8:1557. doi: 10.1038/s41467-017-01590-5 (PMC5691144; doi:10.1038/s41467-017-01590-5)
Supplement: Supplementary file 4 — Supplementary Data 1 [file 41467_2017_1590_MOESM4_ESM.xlsx]

## Sheet: Sup. T1 - Patients
SJ patient ID	Sequencing Cohort	MDS Type	Dx Subtype	Age at Dx	Sex	Karyotype	WBC	% PMN (bands/segs)	% Blast (BM)	% Monocyte	Plt	Hemoglobin	MCV	Clinical Status	Time to Death (months)
SJ018198	Exome	Primary MDS	RCC	5.91376	Female	45,XX,-7[16], 46,XX [4]	2.7	25	0	12	65	9.5	97.1	Alive
SJ018200	Exome	Primary MDS	RCC	2.3655	Female	49, XX, add(5)(p13),-7,+8, t(13;14)(q12;q24), +19, +21, +mar [3]/ 46, XX [2]	5.4	15	1	6	146	8.9	84	Alive
SJ018201	Exome	Primary MDS	RCC	14.3463	Male	46,XY,del(13)(q12;q14)[6]/46,XY[9]	3.4	40	0	6	17	6.4	105.3	Alive
SJ018213	Exome	Primary MDS	RCC	12.553	Male	45,XY, -7 [21]	nd		2					Alive
SJ018214	Exome	Primary MDS	RCC	19.2	Male	46,XY,inv(9)(p11q13)c	1	29	1	4	17	8.6	98.6	Expired	6.19831
SJ018215	Exome	Primary MDS	RCC	8.43258	Male	46,XY,add(7)(p11.2)[4]/46,XY[16]	2.3	11	2	10	200	10.7	93.7	Alive
SJ018216	Exome	Primary MDS	RCC	3.91239	Male	45,XY, -7 [19]	3.2	10	4	11	51	11.6	85.8	Alive
SJ018220	Exome	Primary MDS	RCC	1.67283	Female	45,XX,-7[20]	2.4	10	2	11	122	12.5	103.3	Alive
SJ043077	Exome	Primary MDS	RCC	14.2094	Female	46,XX [20]	8	65	2	9	213	11.2	92.1	Alive
SJ018222	Exome	Primary MDS	RCC	0.887064	Male	45,XY,-7[3]/46,XY[17]	5.6	24	4	6	276	11	85	Alive
SJ040274	Exome	Primary MDS	RCC	6.05613	Female	47,XX,+mar [9]/46,XX[5]	6.6	62	4	6	182	9.9	76.1	Alive
SJ018225	Exome	Primary MDS	RCC	12.5749	Female	46,XY[20]	2.1	30	1	7	46	7.6	91.3	Expired	18.1153
SJ040276	Exome	Primary MDS	RCC	16.2163	Female	47,XX,+8 [7]/46,XX[10]	2	14	2	2	18	6.9	96.6	Alive
SJ015855	Exome	Primary MDS	RCC	3.08282	Female	45,XX,-7[20]	4.4	22	1	10	132	12.1	95.7	Alive
SJ015856	Exome	Primary MDS	RCC	4.7666	Male	45,XY,-7[19], 46, XY [1]	3.6	3	1	11	115	12.1	96.7	Alive
SJ040279	Exome	Primary MDS	RCC	10.4011	Female	46,XX[20]	2.2	28	2	3	66	9.1	84.4	Alive
SJ040280	Exome	Primary MDS	RCC	5.69747	Female	46,XX,del(7)(q22q36)[3]/46,XX[17]	4.3	18	0	1	152	12.8	89.1	Alive
SJ018228	Exome	Primary MDS	RCC	1.18001	Male	45,XY,-7 [4]/46,XY [16]	8.6	30	1	1	229	12.1	85.3	Alive
SJ015851	Exome	Primary MDS	RAEB	15.1458	Female	46, XX [20]	8.1	33	10	22	29	8.8	88.4	Alive
SJ015845	Exome	Primary MDS	RAEB	15.2827	Male	46,XY [21]-MDS;	4.5	19	13.5	11	77	11.8	73.1	Alive
SJ015848	Exome	Primary MDS	RAEB	3.08556	Male	46, XY [24]	25.3	26	5.5	8	24	10.3	73	Alive
SJ018197	Exome	Primary MDS	RAEB	13.2621	Male	46,XY [20]	85.3	42	5	1	198	7.4	95.6	Alive
SJ015850	Exome	Primary MDS	RAEB	12.835	Female	46,XX[38]/46,XX,inv(3)(q21q2?6)[1], 47,XX+13[1]	3.8	45	6.5	18	96	5.7	102.4	Alive
SJ018199	Exome	Primary MDS	RAEB	1.61807	Male	46,XY [17]	4.3	33	12	3	114	8.3	100.2	Alive
SJ017914	Exome	Primary MDS	RAEB	5.73854	Female	45,XX,-7[19]/46,XX [1]	3.2	12	5.5	9	125	11.1	96.1	Alive
SJ018211	Exome	Primary MDS	RAEB	9.25667	Female	45,XX,del(5)(q31q33),-7 [13]	5.2	30	10	6	6	10	92.4	Expired	3.91084
SJ015854	Exome	Primary MDS	RAEB	11.9589	Male	46,XY [20]	2.1	27	18	4	31	7.1	83.8	Expired	27.7817
SJ018217	Exome	Primary MDS	RAEB	9.13895	Male	46,XY [19]	4.2	49	6	13	203	12.2	74.6	Alive
SJ030026	Exome	Primary MDS	RAEB	1.65914	Female	45,XX,-7[20]	7	23	14	13	43	9.4	73.3	Expired	38.4443
SJ040269	Exome	Primary MDS	RAEB	2.5462	Female	46,XX,t(2;8)(q31;q24.3) (20/100%)-constitutional rearrangment???	5	13	15	17	16	8.9	70.8	Alive
SJ040270	Exome	Primary MDS	RAEB	2.0397	Male	46,XY (20/100%)	6.6	19	8	2	93	7.9	79	Alive
SJ018221	Exome	Primary MDS	RAEB	19.2	Female	46, XY [20]	1.9	40	10	7	115	10	107.6	Alive
SJ018224	Exome	MDS/MPN	JMML	1.87543	Male	46,XY,t(5;11)(q23;p15) [13]/46,XY[7]	75.2	18	4	66	143	11	84.9	Alive
SJ018202	Exome	MDS/MPN	JMML	0.372348	Female	46,XX [20]	34.8	48	6	20	59	10.1	80.9	Expired	3.72636
SJ018203	Exome	MDS/MPN	JMML	2.87474	Male	46, XY [31]/ 47, XY+6 [1]	16.2	61	6	18	12	10.8	83	Alive
SJ018208	Exome	MDS/MPN	JMML	2.45038	Male	46,XY[19]	5.5	41	11.5	20	54	8.6	73.6	Alive
SJ018212	Exome	MDS/MPN	JMML	0.52293	Female	46,XX [20]	70.9	47	4	14	54	5.7	92.6	Alive
SJ015853	Exome	MDS/MPN	JMML	2.7488	Male	46,XY,del(6)(q13q21),add(12)(p11.2)[11]/46,XY[9]	16	62	1	14	7	8.9	79.2	Alive
SJ018219	Exome	MDS/MPN	JMML	4.03559	Male	46,XY [19]	62.4	39	8	39	53	8.1	91.9	Expired	7.15757
SJ018223	Exome	MDS/MPN	JMML	5.87543	Male	46,XY[24]	2.9	21	17	22	5	8.2	89.8	Expired	6.82552
SJ018226	Exome	MDS/MPN	JMML	4.83778	Male	46,XY[24]	8.8	48	17	18	101	8.3	72.4	Alive
SJ040275	Exome	MDS/MPN	JMML	1.95756	Male	46,XY[20]	28.9	nd	1	24	73	8.2	nd	Alive
SJ018227	Exome	MDS/MPN	JMML	0.284736	Female	46,XX [20]	25.3	22	4	26	660	10.2	89.3	Alive
SJ018204	Exome	MDS/MPN	unclassifiable	3.24435	Female	47,XX,t(6;19)(q23;p13.3 or q13.3),t(8;12)(p11.2;p13),+20 [19]/46,XX[1]	228	60	13.5	5	183	10.4	82.6	Alive
SJ040266	Exome	MDS/MPN	unclassifiable	4.84326	Female	46,XX,t(5;14)(q33;q32)[10]	27.4	55	0	3	139	8.6	80.6	Alive
SJ018206	Exome	MDS/MPN	unclassifiable	3.37303	Male	47, XY, inv(3)(p13q27), +8 [7]/47,idem,add(7)(q32) [6]	123.4	29	1	3	74	10.3	88	Expired	12.2859
SJ018196	Exome	AML-MRC		8.16153	Male	46, XY [22]	3.2	2	26.5	1	56	9.9	90.5	Alive
SJ040268	Exome	AML-MRC		5.66461	Female	46,XX,-7,+8[18]/46,XX[2]	1.1	17	24	3	102	8.3	93.4	Alive
SJ018218	Exome	AML-MRC		12.0274	Male	46,XY [20]	8.1	53	20	15	215	8.8	94	Alive
SJ040272	Exome	AML-MRC		9.65914	Female	46,XX[25]	2.2	25	55	0	53	9.8	97.8	Alive
SJ040273	Exome	AML-MRC		1.59343	Female	46,XX,del(13)(q12q14) [6]/46,idem,del(11)(q13) [7]/51,idem,+X,+4,+6,inv(12)(q13q24.1),+21,+22 [5]	12.6	24	57	8	58	9.4	84.3	Expired	16.0123
SJ040277	Exome	AML-MRC		14.9624	Female	46,XX,t(6;9)(p23;q34)	46	47	22	3	99	8.8	101.2	Alive
SJ040278	Exome	AML-MRC		8.52019	Female	47,XX,+8 [17]/46,XX [3]	2.1	17	25	0	57	9.8	93.2	Alive
SJ040281	Exome	AML-MRC		17.2101	Male	45,XY,-7 [13]/46,XY[7]	2	19	54	6	62	7.1	101.2	Alive
SJ046313	TSCA	Primary MDS	RCC	0.793977	Female	46,XX (21/100%)	7.8	10	2	9	102	9	127.5	Expired	29.6673
SJ046317	TSCA	Primary MDS	RCC	16.3176	Male	45,XY,-7 (18/90%) / 47,XY,+8,-7,+der(1)t(1;7)(p11;p11) (2/10%)	5.5	20	0.5	1	84	8.9	98.2	Expired	24.4764
SJ046312	TSCA	Primary MDS	RCC	10.6913	Female	46,XX (20/100%)	3.3	21	4	0	33	8	84.7	Expired	6.04518
SJ046332	TSCA	Primary MDS	RCC	17.7112	Female	46,XX (20/100%)	4.1	83	0.5	6	164	14	91.5	Expired	16
SJ046307	TSCA	Primary MDS	RCC	15.3812	Female	46,XX (20/100%)	2.3	18	3.5	3	34	8.3	86.9	Expired	4.36961
SJ046309	TSCA	Primary MDS	RAEB	5.03765	Male	46,XY (20/100%)	2.2	50	18	8	30	6.9	62.3	Expired	9.95482
SJ046315	TSCA	Primary MDS	RAEB	11.7125	Male	46,XY (1/5%) / 46,XY,-1,-5,+der(1)t(1;5)(1qter->1p34::5q33->5q13::?),+r (11/55%) / 46,XY,-1,+der(1)t(1;5)(1qter->1p34::5q33->5q13::?) (8/40%)	2.1	38	5	7	54	9.7	88.3	Expired	7.72074
SJ046316	TSCA	Primary MDS	RAEB	12.0055	Female	46,XX (1/5%) / 44,XX,-5,-7,del(12)(p12),dic(5;18)(q11;p11) (17/90%) / 44,XX,-5,-7,del(12)(p12) (1/5%)	5.3	6	14	6	64	8.5	94	Expired	4.96099
SJ046322	TSCA	Primary MDS	RAEB	15.5811	Male	46,XY (20/100%)	2.7	66	15.5	0	27	7.6	101.6	Expired	2.89117
SJ046325	TSCA	Primary MDS	RAEB	13.7166	Male	45,XY,-7 (18/90%) / 46,idem,+mar (1/5%) / 45,XY,-14 (1/5%)	8.7	80	7	0	44	9.7	96.8	Expired	8.70637
SJ046328	TSCA	Primary MDS	RAEB	5.64271	Female	47,XX,+8 (18/90%) / 48,XX,+8,+8 (1/5%) / 46,XX (1/5%)	10.7	89	14	0	252	8.3	76.1	Expired	49.6427
SJ046330	TSCA	Primary MDS	RAEB	12.2765	Female	46,XX,del(5)(q13q35) (10/77%) / 46,XX (3/23%)	7.9	36	16.5	9	161	7.4	102.6	Expired	9.13347
SJ046323	TSCA	Primary MDS	RAEB	14.0616	Female	45,XX,inv(3)(q21q26.2),-7 (20/100%)	8.7	26	5	2	364	10.1	92.4	Expired	2.89117
SJ046303	TSCA	Primary MDS	RAEB	4.81588	Male	46,XY [20]	1.1	37	10	14	238	7.9	72.9	Alive
SJ046302	TSCA	MDS/MPN	unclassifiable	0.958248	Male	46,XY,add(4)(q31),der(10)t(10;11)(q11.2;q22.3),der(11)(10qter->10q11.2::11p11.2->11q22.3::4q31->4qter	13.3	25	2	4	120	8.5	82.4	Alive
SJ046327	TSCA	MDS/MPN	JMML	2.6475	Male	45,XY,-7 (4/100%)	30.6	28	16	44	110	12.5	87.2	Expired	9.62628
SJ046314	TSCA	MDS/MPN	JMML	3.45243	Female	46,XX (20/71.5%) / 46,XX,-7,+f (6/21.5%) / 45,XX,-7 (1/3.5%) / 43,XX,-15,-16,-18,-22,+mar (1/3.5%)	82.5	41	17	18	40	6.4	82.1	Expired	11.5647
SJ046319	TSCA	MDS/MPN	JMML	5.99589	Female	46,XX (30/100%)	14.1	39	16	12	52	8.4	84.4	Expired	24.8049
SJ046318	TSCA	MDS/MPN	JMML	3.75359	Male	46,XY (31/97%) / 47,XY,-16,+?2mar (1/3%)	18.3	10	18	15	164	8.6	83.8	Expired	3.77823
SJ046320	TSCA	MDS/MPN	JMML	0.881588	Female	46,XX (27/96%) / 48,XX,+4,+8 (1/4%)	167	41	17	13	22	10.1	62.8	Expired	6.40657
SJ046321	TSCA	MDS/MPN	JMML	1.0486	Male	46,XY (29/100%)	76.5	40	2.5	13	37	6.1	88.6	Expired	45.8645
SJ046310	TSCA	MDS/MPN	JMML	0.728268	Male	46,XY (29/97%) / 46,XY,del(4)(q21) (1/3%)	15.6	26	1.5	14	116	9.6	78.8	Expired	15.2444
SJ046311	TSCA	MDS/MPN	JMML	4.13689	Male	46,XY (20/100%)	60.3	40	16	12	35	10.8	23.1	Expired	10.1191
