# Supplementary material for: The genomic landscape of pediatric myelodysplastic syndromes
Source: Nat Commun. 2017 Nov 16;8:1557. doi: 10.1038/s41467-017-01590-5 (PMC5691144; doi:10.1038/s41467-017-01590-5)
Supplement: Supplementary file 5 — Supplementary Data 2 [file 41467_2017_1590_MOESM5_ESM.xlsx]

## Sheet: Sup. T2 - WES_RNA cov
SJ ID	Tumor exome ID	Tumor Mean Coverage	Tumor Median coverage	Tumor WES at 30x	Reads	Mapped	NonDupMpd	MpdRatio	DupRatio		Normal exome ID	Normal Mean Coverage	Normal Median coverage	normal WES at 30X	Reads	Mapped	NonDupMpd	MpdRatio	DupRatio		RNAseq?	Tumor RNAseq ID	10x	20x	30x	Reads	Mapped	NonDupMpd	MpdRatio	DupRatio
SJ015845	SJMDS015845_D2	106	88	79.38	139207724	136917995	115216012	0.983552	0.158504		SJMDS015845_G1	103	86	76.632	127897436	125838547	105728979	0.983902	0.159805		Pass	SJMDS015845_D1	54.929	45.437	38.207	97660890	96817205	81229474	0.991361	0.161002
SJ015848	SJMDS015848_D2	126	105	82.491	109357208	107709333	92542981	0.984931	0.140808		SJMDS015848_G1	124	107	80.889	125575778	123375242	101161151	0.982476	0.180053		Pass	SJMDS015848_D1	52.251	42.006	34.426	106714374	105508880	94972077	0.988704	0.0998665
SJ015850	SJMDS015850_D2	122	106	81.491	122333686	120178001	100280320	0.982379	0.165568		SJMDS015850_G1	118	101	81.691	112511116	110665757	93987410	0.983598	0.150709		Pass	SJMDS015850_D1	54.455	45.662	39.194	105617828	103373597	79986036	0.978751	0.226243
SJ015851	SJMDS015851_D2	77	65	67.745	70056520	68804452	58872295	0.982128	0.144353		SJMDS015851_G1	126	104	87.362	116748780	115082118	101079181	0.985724	0.121678		Pass	SJMDS015851_D1	51.524	40.389	32.26	109346374	107876179	92181925	0.986555	0.145484
SJ015853	SJMDS015853_D2	115	98	81.342	115574798	113545520	99708716	0.982442	0.121861		SJMDS015853_G1	136	114	84.27	125596378	123515570	107009430	0.983433	0.133636		Pass	SJMDS015853_D1	54.215	44.878	37.843	103819562	102588503	72270770	0.988142	0.295528
SJ015854	SJMDS015854_D2	122	102	85.171	118409866	116531174	103573027	0.984134	0.111199		SJMDS015854_G1	189	157	93.104	204187878	201178029	175687644	0.985259	0.126706		Pass	SJMDS015854_D1	54.5	45.828	39.285	103280578	102123111	72917383	0.988793	0.285985
SJ015855	SJMDS015855_D2	93	79	76.833	85094012	83687323	74561832	0.983469	0.109043		SJMDS015855_G1	98	84	80.005	96614518	94978762	85253254	0.983069	0.102397		Pass	SJMDS015855_D1	50.135	40.106	33.243	109543944	108110712	80730892	0.986916	0.253257
SJ015856	SJMDS015856_D2	58	49	58.659	79659770	78022455	67507005	0.979446	0.134775		SJMDS015856_G1	71	60	66.064	66441522	65209101	58118488	0.981451	0.108737		Pass	SJMDS015856_D1	49.431	38.928	31.884	107123598	105618594	76099210	0.985951	0.27949
SJ017914	SJMDS017914_D1	96	86	75.021	141240800	139217944	105370673	0.985678	0.243124		SJMDS017914_G2	133	123	81.805	183130604	180300791	132732697	0.984548	0.263826		Pass	SJMDS017914_D2	48.675	36.896	28.732	80370610	78195133	55868399	0.972932	0.285526
SJ018196	SJMDS018196_D1	112	102	77.671	150963240	148289083	115912117	0.982286	0.218337		SJMDS018196_G1	91	82	70.188	124786618	122633866	94669185	0.982749	0.228034		High quality RNA not available
SJ018197	SJMDS018197_D1	116	106	77.487	158346552	155409840	119300869	0.981454	0.232347		SJMDS018197_G1	109	99	77.332	146899496	144527739	112987869	0.983855	0.218227		Pass	SJMDS018197_D2	50.05	39.709	32.235	115412718	113802349	59913102	0.986047	0.473534
SJ018198	SJMDS018198_D1	122	111	77.518	173870044	170830254	125564309	0.982517	0.264976		SJMDS018198_G1	89	81	73.771	138944220	136620467	101664183	0.983276	0.255864		High quality RNA not available
SJ018199	SJMDS018199_D1	109	99	74.747	151827876	148995978	114071956	0.981348	0.234396		SJMDS018199_G1	119	109	78.877	163671814	161041693	122903770	0.983931	0.23682		Pass	SJMDS018199_D2	56.109	47.443	41.1	100897432	99314454	71051501	0.984311	0.28458
SJ018200	SJMDS018200_D1	101	91	73.591	135904904	133506546	104607001	0.982353	0.216465		SJMDS018200_G1	94	86	72.843	123873644	121898921	96980644	0.984059	0.204418		High quality RNA not available
SJ018201	SJMDS018201_D1	114	104	78.61	148265336	146405981	111994622	0.987459	0.235041		SJMDS018201_G1	107	98	76.416	142856750	140487319	107449986	0.983414	0.235162		Pass	SJMDS018201_D2	52.378	42.88	35.915	91265062	89916801	67926610	0.985227	0.244562
SJ018202	SJMDS018202_D1	77	69	68.702	107446914	105898634	84372895	0.98559	0.203267		SJMDS018202_G1	82	73	67.342	108475128	106547402	83084136	0.982229	0.220214		Pass	SJMDS018202_D2	54.234	43.847	36.332	185985022	177778519	113692210	0.955875	0.360484
SJ018203	SJMDS018203_D1	86	78	71.763	118776338	117103069	90865773	0.985912	0.224053		SJMDS018203_G1	104	94	75.904	140680054	138284472	106155993	0.982971	0.232336		Pass	SJMDS018203_D2	49.93	40.266	33.357	101208052	99730786	64980580	0.985404	0.34844
SJ018204	SJMDS018204_D1	101	91	75.443	135777720	133904876	102697244	0.986207	0.233058		SJMDS018204_G1	108	98	76.998	146936824	144406635	109626268	0.98278	0.24085		Pass	SJMDS018204_D2	49.802	38.688	30.882	139200024	136650813	86677876	0.981687	0.365698
SJ018206	SJMDS018206_D1	80	72	70.071	116115504	114556498	86379322	0.986574	0.245968		SJMDS018206_G1	106	96	76.096	145889656	143597941	105814609	0.984291	0.263119		High quality RNA not available
SJ018208	SJMDS018208_D1	85	76	70.898	114142144	112543130	88157892	0.985991	0.216675		SJMDS018208_G1	93	84	71.498	124389452	122208181	94091817	0.982464	0.230069		Pass	SJMDS018208_D2	52.775	43.934	37.599	117113318	115326290	84949731	0.984741	0.263397
SJ018211	SJMDS018211_D1	98	87	71.797	134458242	132434982	99174652	0.984953	0.251145		SJMDS018211_G1	90	81	69.98	123470616	121403646	93441208	0.983259	0.230326		Pass	SJMDS018211_D2	52.159	42.367	35.297	102774366	100769503	63086693	0.980493	0.373951
SJ018212	SJMDS018212_D1	88	79	70.388	122098530	120178000	91956605	0.984271	0.23483		SJMDS018212_G1	97	87	71.205	130483804	128300643	97720157	0.983269	0.23835		Pass	SJMDS018212_D2	49.453	39.069	31.525	81080982	79354383	53377699	0.978705	0.32735
SJ018213	SJMDS018213_D1	90	80	70.035	122703070	120803007	91268526	0.984515	0.244485		SJMDS018213_G1	111	100	75.757	152997116	150415672	113294341	0.983127	0.246792		High quality RNA not available
SJ018214	SJMDS018214_D1	135	124	81.369	185460312	182803565	135343945	0.985675	0.259621		SJMDS018214_G1	120	109	77.447	166673742	163822478	124226125	0.982893	0.241703		High quality RNA not available
SJ018215	SJMDS018215_D1	92	82	70.648	128908066	126828352	96625344	0.983867	0.238141		SJMDS018215_G1	108	98	76.525	149697686	147178605	112499316	0.983172	0.235627		High quality RNA not available
SJ018216	SJMDS018216_D1	115	103	75.477	160538440	157920313	117088424	0.983692	0.25856		SJMDS018216_G1	89	81	73.228	132642012	130329417	100496888	0.982565	0.228901		Pass	SJMDS018216_D2	57.389	48.785	42.678	146210274	143671433	89630849	0.982636	0.37614
SJ018217	SJMDS018217_D1	144	132	83.394	202265740	199505517	143640251	0.986353	0.280019		SJMDS018217_G1	127	116	80.042	175993032	173274224	127891623	0.984552	0.261912		Pass	SJMDS018217_D2	43.567	31.39	23.764	92839556	90295152	45889863	0.972594	0.491779
SJ018218	SJMDS018218_D1	78	70	67.089	111189628	109377454	83468711	0.983702	0.236875		SJMDS018218_G1	98	88	72.795	136364038	133913044	103867694	0.982026	0.224365		Pass	SJMDS018218_D2	42.346	30.906	23.422	80167216	77221352	38975706	0.963254	0.495273
SJ018219	SJMDS018219_D1	88	79	69.544	130669682	128629499	94426524	0.984387	0.265903		SJMDS018219_G1	120	110	78.415	164289304	161675742	121470433	0.984092	0.248679		Pass	SJMDS018219_D2	48.951	39.778	33.198	85283796	83420700	53950189	0.978154	0.353276
SJ018220	SJMDS018220_D1	80	71	67.665	107102612	105412067	82784341	0.984216	0.21466		SJMDS018220_G1	72	64	64.951	109650372	107543397	77062663	0.980785	0.283427		Pass	SJMDS018220_D2	43.132	31.767	24.954	229536080	206357231	95288149	0.899019	0.538237
SJ018221	SJMDS018221_D1	101	92	77.268	160714154	158253259	115155101	0.984688	0.272337		SJMDS018221_G1	106	96	75.111	174286758	171101925	110568502	0.981726	0.353786		Pass	SJMDS018221_D2	57.249	48.447	41.77	200144066	192757229	135472447	0.963092	0.297186
SJ018222	SJMDS018222_D1	95	85	72.608	129363230	127291741	98463398	0.983987	0.226475		SJMDS018222_G1	116	107	82.646	181223902	178254999	123421595	0.983617	0.307612		Pass	SJMDS018222_D2	49.288	37.854	29.846	72361102	70426398	55577969	0.973263	0.210836
SJ018223	SJMDS018223_D1	86	77	70.696	127961278	125828103	95595054	0.98333	0.240273		SJMDS018223_G1	102	93	76.893	164437390	161496089	107774254	0.982113	0.332651		Pass	SJMDS018223_D2	49.691	39.389	32.186	90529758	88942250	53864487	0.982464	0.394388
SJ018224	SJMDS018224_D1	82	74	71.837	119176796	117288699	90783131	0.984157	0.225986		SJMDS018224_G1	122	113	87.176	204098618	200995956	135203933	0.984798	0.32733		Pass	SJMDS018224_D2	45.024	34.448	27.35	106759346	104396005	86660214	0.977863	0.16989
SJ018225	SJMDS018225_D1	125	115	81.381	174464986	172163046	125721679	0.986806	0.269752		SJMDS018225_G1	89	80	71.42	145725540	143107639	91592683	0.982035	0.359973		Pass	SJMDS018225_D3	49.799	39.501	32.554	97310484	96197551	69937593	0.988563	0.272979
SJ018226	SJMDS018226_D1	85	76	71.816	127136656	124969312	97127841	0.982953	0.222786		SJMDS018226_G1	100	91	75.639	153708538	150892818	104751681	0.981681	0.305787		Pass	SJMDS018226_D2	52.584	42.224	34.513	90744622	87657529	66918018	0.96598	0.236597
SJ018227	SJMDS018227_D1	91	81	70.531	129838556	127802881	98146078	0.984321	0.232051		SJMDS018227_G1	108	99	77.243	165966914	163138952	110157653	0.982961	0.324762		Pass	SJMDS018227_D2	50.375	40.521	33.485	84794672	83610275	50364593	0.986032	0.397627
SJ018228	SJMDS018228_D1	100	88	72.047	132732706	130661580	101257051	0.984396	0.225043		SJMDS018228_G1	97	87	73.503	149425318	146612260	99949372	0.981174	0.318274		Pass	SJMDS018228_D3	53.331	43.588	36.524	98693842	96802899	62842605	0.98084	0.350819
SJ030026	SJMDS030026_D2	91	81	71.374	124275228	122421467	94231168	0.985083	0.230273		SJMDS030026_G2	100	91	75.005	132801744	130741828	101888560	0.984489	0.220689		High quality RNA not available
SJ040266	SJMPN040266_D1	112	103	80.054	155268984	152907278	121337038	0.98479	0.206467		SJMPN040266_G1	135	128	81.189	198388754	118386822	61025070	0.596742	0.484528		High quality RNA not available
SJ040268	SJMDS040268_D1	96	86	74.622	118753100	117241217	94174962	0.987269	0.196742		SJMDS040268_G1	132	126	81.976	193319644	115755717	59602964	0.598779	0.485097		High quality RNA not available
SJ040269	SJMDS040269_D1	126	115	78.267	169884850	167752889	123728130	0.987451	0.262438		SJMDS040269_G1	128	121	79.834	178082656	105677018	55000795	0.593416	0.479539		Pass	SJMDS040269_D2	45.179	33.648	25.542	53788690	52187343	41430041	0.970229	0.206129
SJ040270	SJMDS040270_D1	118	107	79.014	161296754	159259335	120026799	0.987369	0.246344		SJMDS040270_G1	81	74	71.137	104787762	103283003	85840653	0.98564	0.168879		High quality RNA not available
SJ040272	SJAML040272_D1	98	89	74.088	125836448	124220413	97233824	0.987158	0.217248		SJAML040272_G1	98	90	78.557	126961598	125313192	103005008	0.987016	0.178019		Pass	SJAML040272_D2	54	44.234	37.106	139220670	135760289	96123013	0.975145	0.291965
SJ040273	SJAML040273_D1	111	101	76.711	142527370	140789095	107620189	0.987804	0.235593		SJAML040273_G1	89	82	75.956	117378220	115767456	96692547	0.986277	0.164769		Pass	SJAML040273_D2	54.925	44.898	37.432	106263434	103109371	80154928	0.970318	0.222622
SJ040274	SJMDS040274_D1	112	101	77.379	147129048	145273072	111751244	0.987385	0.23075		SJMDS040274_G1	99	90	74.989	130566918	128620573	104120637	0.985093	0.190482		Pass	SJMDS040274_D2	50.72	40.067	32.497	96142132	93195099	72184084	0.969347	0.225452
SJ040275	SJJMML040275_D1	71	65	62.412	103023960	71020028	45926641	0.689354	0.353328		SJJMML040275_G1	98	90	78.429	131324202	129513231	107140610	0.98621	0.172744		Pass	SJJMML040275_D2	46.571	34.842	26.901	75662090	73165514	59690344	0.967004	0.184174
SJ040276	SJMDS040276_D1	87	80	68.742	120197316	76719903	46010080	0.638283	0.400285		SJMDS040276_G1	105	96	77.51	139746248	137759553	112050909	0.985784	0.18662		Pass	SJMDS040276_D2	58.953	50.573	44.276	179132016	173442132	124770771	0.968236	0.28062
SJ040277	SJAML040277_D1	107	100	75.589	149448610	92074036	51261958	0.616092	0.443253		SJAML040277_G1	96	88	74.335	124967788	123159293	100937222	0.985528	0.180434		Pass	SJAML040277_D2	50.38	39.394	31.33	105443196	102534533	70348614	0.972415	0.313903
SJ040278	SJAML040278_D1	88	82	74.539	121852060	73402495	43966191	0.60239	0.401026		SJAML040278_G1	110	101	80.011	147672278	145712313	115978115	0.986728	0.204061		Pass	SJAML040278_D2	47.457	34.604	25.69	71918948	69555010	53900692	0.967131	0.225064
SJ040279	SJMDS040279_D1	113	105	77.43	158645172	96362020	53164370	0.607406	0.448285		SJMDS040279_G1	107	98	78.9	142269592	140236201	114237913	0.985707	0.185389		Pass	SJMDS040279_D2	49.541	38.773	31.777	316355422	290795880	127825456	0.919206	0.560429
SJ040280	SJMDS040280_D1	114	106	80.435	161328514	96266061	53795218	0.596708	0.441182		SJMDS040280_G1	112	102	77.886	144312448	142279031	114750642	0.98591	0.193482		Pass	SJMDS040280_D2	45.879	34.31	26.418	64331944	62187995	40117848	0.966674	0.354894
SJ040281	SJAML040281_D1	132	122	83.823	189926736	115675716	63818822	0.609054	0.448295		SJAML040281_G1	86	77	68.985	111631820	109926749	90006405	0.984726	0.181215		Pass	SJAML040281_D2	43.378	30.719	22.877	67290092	65230516	50251244	0.969393	0.229636
SJ043077	SJMDS043077_D1	170	151	90.659	258210142	255476995	181161922	0.989415	0.290888		SJMDS043077_G1	98	87	82.668	133332568	132020079	101157087	0.990156	0.233775		Pass	SJMDS043077_D2	50.471	40.216	32.918	81510126	78628191	49485945	0.964643	0.370634
