# Supplementary material for: The genomic landscape of pediatric myelodysplastic syndromes
Source: Nat Commun. 2017 Nov 16;8:1557. doi: 10.1038/s41467-017-01590-5 (PMC5691144; doi:10.1038/s41467-017-01590-5)
Supplement: Supplementary file 7 — Supplementary Data 4 [file 41467_2017_1590_MOESM7_ESM.xlsx]

## Sheet: Sup. T4 - TSCA rgt
Positions to target							Regions to target
Gene	Chr	WU_HG19_Pos	Class	AAChange			Gene	Chr	Start	Stop
ABL2	1	179077906	missense	M708I			RUNX1|NM_001754|Exon num4	21	36259139	36259393
ASXL1	20	31022615	nonsense	Y700*			RUNX1|NM_001754|Exon num5	21	36252853	36253010
ASXL2	2	25972655	frameshift	N590fs			RUNX1|NM_001754|Exon num6	21	36231770	36231875
ASXL2	2	25991736	missense	A169E			RUNX1|NM_001754|Exon num7	21	36206706	36206898
ASXL2	2	26022316	proteinDel	N113_S114>N			RUNX1|NM_001754|Exon num8	21	36171597	36171759
ASXL3	18	31323319	missense	S1169R			RUNX1|NM_001754|Exon num9	21	36160097	36164907
ASXL3	18	31324251	missense	T1480M			TP53|NM_000546|Exon num5	17	7578370	7578554
ATM	11	108106444	missense	T127S			TP53|NM_000546|Exon num6	17	7578176	7578289
ATM	11	108117798	missense	R337C			TP53|NM_000546|Exon num7	17	7577498	7577608
ATM	11	108214083	nonsense	C2801*			TP53|NM_000546|Exon num8	17	7577018	7577155
ATM	11	108117798	missense	R337C			TP53|NM_000546|Exon num9	17	7576852	7576926
BCOR	X	39922045	missense	G1342V			TP53|NM_000546|Exon num10	17	7573926	7574033
BCOR	X	39932855	frameshift	K582fs			CEBPA|NM_004364|Exon num1	19	33790839	33793470
BCOR	X	39932944	frameshift	A552fs			ETV6|NM_001987|Exon num2	12	11905383	11905513
BCOR	X	39933371	frameshift	A410fs			ETV6|NM_001987|Exon num3	12	11992073	11992238
BCOR	X	39937106	missense	S26I			ETV6|NM_001987|Exon num4	12	12006360	12006495
BCORL1	X	129147268	missense	F174L			ETV6|NM_001987|Exon num5	12	12022357	12022903
BCORL1	X	129147959	missense	A404D			ETV6|NM_001987|Exon num6	12	12037378	12037521
BCORL1	X	129149110	missense	A788S			ETV6|NM_001987|Exon num7	12	12038859	12038960
BCORL1	X	129149382	missense	S878R			GATA2|NM_032638|Exon num6	3	128198264	128200161
BCORL1	X	129189830	missense	P1619T			GATA2|NM_032638|Exon num5	3	128200661	128200787
BCORL1	X	129189879	frameshift	S1635fs			GATA2|NM_032638|Exon num4	3	128202702	128202848
BRAF	7	140453155	missense	D594N			GATA2|NM_032638|Exon num3	3	128204569	128205211
BRAF	7	140453193	missense	N581I			GATA2|NM_032638|Exon num2	3	128205645	128205919
BRAF	7	140481402	missense	G469A			GATA2|NM_032638|Intron num4	3	128200787	128202702
BRAF	7	140453136	missense	V600E			ANKRD26|NM_001256053|NM_014915|Exon num1	10	27389013	27389427
CBL	11	119148930	missense	C384R			FLT3-ITD break point A extending +/- 100bp	13	28608154	28608354
CBL	11	119148970	missense	G397V			MLL-PTD break point A extending +/- 100bp	11	118359375	118359575
CBL	11	119149371	proteinDel	D460_E461>E			MLL-PTD break point B extending +/- 100bp	11	118352328	118352528
CBL	11	119144651	missense	M222L
CBL	11	119149011	splice_region	Q409_E8splice_region
CEBPA	19	33792551	missense	G257V
CEBPA	19	33792773	proteinDel	Q182_P183>Q
CEBPA	19	33793074	frameshift	Q83fs
CEBPA	19	33793253	frameshift	P23fs
CNOT3	19	54649671	frameshift	P243fs
CREBBP	16	3799627	splice	P1279_E21splice
CSF3R	1	36932107	nonsense	E788*
CSF3R	1	36932224	nonsense	Q749*
CSF3R	1	36932254	nonsense	Q739*
CSF3R	1	36933814	missense	H529N
CTCF	16	67644798	missense	E21D
CTCF	16	67645163	missense	S143Y
CTCF	16	67654681	missense	D390N
CTCF	16	67654699	frameshift	R396fs
CUX1	7	101882743	proteinDel	K1256del
DDX41	5	176939370	missense	R525
DDX41	5	176942946	nonsense	D140*
DDX41	5	176940847	missense	G313S
DHX15	4	24572314	missense	R222G
DNMT3A	2	25457242	missense	R882H
EP300	22	41513398	missense	G101D
EP300	22	41572808	missense	T1698N
EP400	12	132445198	missense	H12N
ETV1	7	13975335	missense	H166Q
ETV3	1	157106094	splice_region	G16_E2splice_region
ETV6	12	11992115	missense	W69R
ETV6	12	11992216	frameshift	F102fs
ETV6	12	12037474	missense	R369W
ETV6	12	12038893	missense	R396G
ETV6	12	12043915	frameshift	D432fs
EZH2	7	148506428	missense	S695L
EZH2	7	148523560	missense	R298H
EZH2	7	148526858	missense	L110R
FOXO1	13	41240276	missense	W25L
GATA1	X	48649702	nonsense	Y62*
GATA2	3	128200682	missense	L375F
GATA2	3	128202741	proteinIns	NinsG327
GATA2	3	128204848	frameshift	A198fs
GFI1B	9	135862759	missense	P64L
GFI1B	9	135864540	missense	F201L
GFI1B	9	135865220	missense	P247L
GFI1B	9	135866411	missense	R323C
GLI3	7	42065856	missense	G395V
IDH2	15	90631934	missense	R140Q
IKZF1	7	50450292	missense	N159S
JAK2	9	5078360	missense	R683G
JAK3	19	17942143	missense	E958K
JAK3	19	17943384	missense	L875H
JAK3	19	17945969	missense	R657Q
JMJD1C	10	64928321	missense	Q2469H
KRAS	12	25398284	missense	G12D
KRAS	12	25380276	missense	Q61H
MPL	1	43805735	missense	S264F
MPL	1	43814979	missense	S505N
MYB	6	135511454	missense	W166R
MYB	6	135515534	missense	I295R
NF1	17	29553485	frameshift	P678fs
NF1	17	29576111	nonsense	R1362*
NF1	17	29653260	frameshift	V1732fs
NF1	17	29663811	nonsense	Y2081*
NF1	17	29665110	nonsense	R2258*
NF1	17	29679366	nonsense	R2496*
NF1	17	29562948	missense	T1295A
NF1	17	29490366	missense	N151H
NF1	17	29653044	proteinIns	N1660>IYN
NF1	17	29559860	frameshift	L1153_N1154fs
NF1	17	29556079	nonsense	R816*
NF1	17	29533261	missense	A422T
NIPBL	5	37010208	missense	D1481Y
NPM1	5	170837548	frameshift	W288fs
NPM1	5	170837555	frameshift	R291fs
NRAS	1	115256529	missense	Q61P
NRAS	1	115256536	missense	A59T
NRAS	1	115258747	missense	G12D
NSD1	5	176636714	missense	K169N
NT5C2	10	104899222	missense	R39Q
NUP98	11	3735196	missense	W810L
NUP98	11	3793111	missense	N217K
PAX5	9	37020632	missense	R71S
PHF6	X	133511741	frameshift	L32fs
PHF6	X	133511750	nonsense	E35*
PHF6	X	133511776	frameshift	H43_K44fs
PHF6	X	133551319	nonsense	R319*
PTPN11	12	112888166	missense	D61G
PTPN11	12	112888198	missense	A72P
PTPN11	12	112888202	missense	T73I
PTPN11	12	112888210	missense	E76K
PTPN11	12	112926270	missense	T468M
PTPN11	12	112926888	missense	G503V
RIT1	1	155874261	missense	M90I
RIT1	1	155874530	missense	A77T
RIT1	1	155874512	splice_region	Q79_E4splice_region
RRAS	19	50140165	missense	Q87L
RRAS	19	50140377	missense	V55M
RRAS2	11	14316389	missense	Q72H
RUNX1	21	36164679	missense	S399T
RUNX1	21	36171607	nonsense	R320*
RUNX1	21	36231780	nonsense	E202*
RUNX1	21	36231819	frameshift	Y189fs
RUNX1	21	36252937	missense	A142D
RUNX1	21	36259177	missense	H105R
RUNX1	21	36259336	missense	M52K
SETBP1	18	42531907	missense	D868N
SETBP1	18	42531917	missense	I871T
SETBP1	18	42618476	missense	D1343Y
SF3B1	2	198266494	missense	D781G
SF3B1	2	198266834	missense	K700E
SH2B3	12	111885636	splice_region	G470_E7splice_region
SOS1	2	39214726	missense	A1133D
SOS1	2	39249926	missense	S548N
SOS1	2	39250272	missense	E433K
SOS1	2	39250275	missense	W432G
SOS1	2	39262445	missense	G328R
SOS2	14	50585144	missense	P1306Q
SRSF2	17	74732960	missense	P95T
SRSF2	17	74733224	missense	P7T
STAG2	X	123217350	frameshift	I1002fs
STAG2	X	123224427	nonsense	E1094*
TP53	17	7577120	missense	R273H
TP53	17	7577141	missense	G266V
TP53	17	7578263	nonsense	R196*
TP53	17	7578395	missense	H179Y
TP53	17	7578464	missense	R156G
TP53	17	7579528	nonsense	W53*
U2AF1	21	44514777	missense	Q157P
U2AF1	21	44524456	missense	S34F
U2AF2	19	56172508	missense	Q147E
U2AF2	19	56180151	missense	T313K
WT1	11	32417802	frameshift	G417fs
WT1	11	32417909	frameshift	S381fs
WT1	11	32417924	frameshift	P376fs
WT1	11	32421574	missense	E323K
WT1	11	32456432	missense	E154K
WT1	11	32456680	missense	S71F
WT1	11	32421574	missense	E323K
WT1	11	32456432	missense	E154K
