# Supplementary material for: The genomic landscape of pediatric myelodysplastic syndromes
Source: Nat Commun. 2017 Nov 16;8:1557. doi: 10.1038/s41467-017-01590-5 (PMC5691144; doi:10.1038/s41467-017-01590-5)
Supplement: Supplementary file 8 — Supplementary Data 5 [file 41467_2017_1590_MOESM8_ESM.xlsx]

## Sheet: Sup. T5 - TSCA cov
Sample	sample_medianCoverage_amplicon	sample_medianCoverage_target	Tot_reads	Mapped_reads	Unmapped_reads	Mapped_ratio
SJMDS046302_D1	3526	3507	839508	836022	3486	0.9958
SJMDS046303_D1	2798	2790	675025	672024	3001	0.9956
SJMDS046307_D1	2758	2746	671209	669095	2114	0.9969
SJMDS046309_D1	3531	3574.5	835270	832015	3255	0.9961
SJMDS046310_D1	3121	3138	740275	737824	2451	0.9967
SJMDS046311_D1	2650	2653	663325	660690	2635	0.996
SJMDS046312_D1	3228	3072	769925	767121	2804	0.9964
SJMDS046314_D1	2216	2214	518860	517032	1828	0.9965
SJMDS046317_D1	3462	3631	832782	830214	2568	0.9969
SJMDS046318_D1	3743	3734	929066	926373	2693	0.9971
SJMDS046319_D1	3041	3048	712533	709724	2809	0.9961
SJMDS046320_D1	4771	4771	1130318	1125030	5288	0.9953
SJMDS046321_D1	2274	2273	520121	518661	1460	0.9972
SJMDS046322_D1	2818	2731	665364	662484	2880	0.9957
SJMDS046323_D1	2844	2789.5	686432	683720	2712	0.996
SJMDS046325_D1	3225	3303	817677	813819	3858	0.9953
SJMDS046327_D1	2388	2523	603086	600005	3081	0.9949
SJMDS046328_D1	2725	2688.5	653723	650805	2918	0.9955
SJMDS046330_D1	1185	1134	274427	274101	326	0.9988
SJMDS046332_D1	1417	1411	346087	345509	578	0.9983
SJMDS046313_D1	2440	2419	579038	576056	2982	0.9949
SJMDS046315_D1	3356	3426	783500	780983	2517	0.9968
SJMDS046316_D1	2637	2759	659769	657206	2563	0.9961
