# Supplementary material for: The genomic landscape of pediatric myelodysplastic syndromes
Source: Nat Commun. 2017 Nov 16;8:1557. doi: 10.1038/s41467-017-01590-5 (PMC5691144; doi:10.1038/s41467-017-01590-5)
Supplement: Supplementary file 9 — Supplementary Data 6 [file 41467_2017_1590_MOESM9_ESM.xlsx]

## Sheet: Sup. T6 - TSCA calls
SJ ID	MDS group	MDS subtype	Sample	GeneName	AAChange	Chr	WU_HG19_Pos	ReferenceAllele	MutantAllele	Class	mRNA_acc	V.mut_T	V.ref_T	V Tumor VAF
SJ046302	MDS/MPN	unclassifiable	SJMDS046302_D1	WT1	R34W	chr11	32456792	G	A	nonsynonymous SNV	NM_024426	20	468	0.041
SJ046302	MDS/MPN	unclassifiable	SJMDS046302_D1	SH2B3	L476F	chr12	111885804	C	T	nonsynonymous SNV	NM_005475	1803	1314	0.5784
SJ046303	Primary MDS	RAEB	SJMDS046303_D1	NRAS	G13R	chr1	115258745	C	G	nonsynonymous SNV	NM_002524	495	2055	0.1939
SJ046303	Primary MDS	RAEB	SJMDS046303_D1	RUNX1	R207Q	chr21	36206892	C	T	nonsynonymous SNV	NM_001754	1575	2508	0.385
SJ046307	Primary MDS	RCC	SJMDS046307_D1	CUX1	S1270L	chr7	101882786	C	T	nonsynonymous SNV	NM_181552	13	582	0.0218
SJ046307	Primary MDS	RCC	SJMDS046307_D1	KRAS	G13D	chr12	25398281	C	T	nonsynonymous SNV	NM_033360	304	687	0.3068
SJ046309	Primary MDS	RAEB	SJMDS046309_D1	TP53	T253I	chr17	7577523	G	A	nonsynonymous SNV	NM_000546	18	193	0.0853
SJ046309	Primary MDS	RAEB	SJMDS046309_D1	SETBP1	D868Y	chr18	42531907	G	T	nonsynonymous SNV	NM_015559	42	829	0.048
SJ046309	Primary MDS	RAEB	SJMDS046309_D1	NRAS	G12C	chr1	115258748	C	A	nonsynonymous SNV	NM_002524	1879	905	0.673
SJ046310	MDS/MPN	JMML	SJMDS046310_D1	NRAS	G13D	chr1	115258744	C	T	nonsynonymous SNV	NM_002524	795	1585	0.3336
SJ046311	MDS/MPN	JMML	SJMDS046311_D1	JAK3	R657Q	chr19	17945969	C	T	nonsynonymous SNV	NM_000215	389	2350	0.142023
SJ046311	MDS/MPN	JMML	SJMDS046311_D1	PTPN11	T468M	chr12	112926270	C	T	nonsynonymous SNV	NM_002834	132	3968	0.0321951
SJ046312	Primary MDS	RCC	SJMDS046312_D1	CSF3R	V736I	chr1	36932263	C	T	nonsynonymous SNV	NM_000760	16	259	0.0582
SJ046312	Primary MDS	RCC	SJMDS046312_D1	GATA2	S139fs	chr3	128205024	AG	-	frameshift deletion	NM_001145661	726	529	0.578486
SJ046312	Primary MDS	RCC	SJMDS046312_D1	GATA2	c.1017+716T>C	chr3	128201987	A	G	NA	NM_001145661	1862	1653	0.52973
SJ046314	MDS/MPN	JMML	SJMDS046314_D1	U2AF1	Q157R	chr21	44514777	T	C	nonsynonymous SNV	NM_006758	110	75	0.5946
SJ046314	MDS/MPN	JMML	SJMDS046314_D1	SETBP1	S869G	chr18	42531910	A	G	nonsynonymous SNV	NM_015559	172	349	0.3301
SJ046314	MDS/MPN	JMML	SJMDS046314_D1	EZH2	V680M	chr7	148506474	C	T	nonsynonymous SNV	NM_152998	12	525	0.0223
SJ046314	MDS/MPN	JMML	SJMDS046314_D1	SETBP1	K937N	chr18	42532116	G	T	nonsynonymous SNV	NM_015559	22	526	0.0401
SJ046314	MDS/MPN	JMML	SJMDS046314_D1	SOS1	R489H	chr2	39250103	C	T	nonsynonymous SNV	NM_005633	16	770	0.0204
SJ046317	Primary MDS	RCC	SJMDS046317_D1	GATA2	c.1143+1G>A	chr3	128200661	C	T	NA	NM_001145661	2116	2301	0.479058
SJ046317	Primary MDS	RCC	SJMDS046317_D1	PAX5	L33F	chr9	37020748	G	A	nonsynonymous SNV	NM_016734	144	2948	0.0466
SJ046318	MDS/MPN	JMML	SJMDS046318_D1	SETBP1	D868N	chr18	42531907	G	A	nonsynonymous SNV	NM_015559	1418	410	0.7753
SJ046318	MDS/MPN	JMML	SJMDS046318_D1	NF1	L844R	chr17	29556164	T	G	nonsynonymous SNV	NM_000267	1917	557	0.773
SJ046319	MDS/MPN	JMML	SJMDS046319_D1	IKZF1	R184W	chr7	50450366	C	T	nonsynonymous SNV	NM_006060	16	162	0.0899
SJ046319	MDS/MPN	JMML	SJMDS046319_D1	SETBP1	C897R	chr18	42531994	T	C	nonsynonymous SNV	NM_015559	18	550	0.0317
SJ046320	MDS/MPN	JMML	SJMDS046320_D1	ANKRD26	Y35X	chr10	27389151	G	T	stopgain	NM_014915	16	539	0.0288
SJ046320	MDS/MPN	JMML	SJMDS046320_D1	KRAS	Q61L	chr12	25380276	T	A	nonsynonymous SNV	NM_033360	1991	4321	0.3153
SJ046321	MDS/MPN	JMML	SJMDS046321_D1	CBL	C381R	chr11	119148921	T	C	nonsynonymous SNV	NM_005188	52	433	0.1072
SJ046321	MDS/MPN	JMML	SJMDS046321_D1	SOS1	W537C	chr2	39249958	C	A	nonsynonymous SNV	NM_005633	16	636	0.0245
SJ046322	Primary MDS	RAEB	SJMDS046322_D1	CEBPA	P23fs	chr19	33793253	G	-	frameshift deletion	NM_004364	16	243	0.0617761
SJ046322	Primary MDS	RAEB	SJMDS046322_D1	NRAS	G12D	chr1	115256536	C	T	nonsynonymous SNV	NM_002524	16	673	0.0232
SJ046322	Primary MDS	RAEB	SJMDS046322_D1	NRAS	A59T	chr1	115258747	C	T	nonsynonymous SNV	NM_002524	166	2769	0.0565
SJ046323	Primary MDS	RAEB	SJMDS046323_D1	PTPN11	E76K	chr12	112888210	G	A	nonsynonymous SNV	NM_002834	2389	3039	0.4394
SJ046325	Primary MDS	RAEB	SJMDS046325_D1	SETBP1	D868Y	chr18	42531907	G	T	nonsynonymous SNV	NM_015559	1009	409	0.7091
SJ046325	Primary MDS	RAEB	SJMDS046325_D1	GATA2	R361H	chr3	128200723	C	T	nonsynonymous SNV	NM_001145661	1192	3214	0.2691
SJ046327	MDS/MPN	JMML	SJMDS046327_D1	CUX1	V1250M	chr7	101882725	G	A	nonsynonymous SNV	NM_181552	17	247	0.0644
SJ046327	MDS/MPN	JMML	SJMDS046327_D1	PTPN11	A72T	chr12	112888198	G	A	nonsynonymous SNV	NM_002834	1913	2767	0.4087
SJ046328	Primary MDS	RAEB	SJMDS046328_D1	GATA2	R396Q	chr3	128200118	C	T	nonsynonymous SNV	NM_001145661	218	1437	0.1316
SJ046328	Primary MDS	RAEB	SJMDS046328_D1	PTPN11	A72D	chr12	112888199	C	A	nonsynonymous SNV	NM_002834	1841	2858	0.3908
SJ046330	Primary MDS	RAEB	SJMDS046330_D1	CBL	K58X	chr11	119077299	A	T	stopgain	NM_005188	23	348	0.062
SJ046330	Primary MDS	RAEB	SJMDS046330_D1	CBL	C401Y	chr11	119148982	G	A	nonsynonymous SNV	NM_005188	24	1066	0.022
SJ046332	Primary MDS	RCC	SJMDS046332_D1	SOS1	R552W	chr2	39249915	T	A	nonsynonymous SNV	NM_005633	87	232	0.2727
SJ046332	Primary MDS	RCC	SJMDS046332_D1	TP53	H214R	chr17	7578208	T	C	nonsynonymous SNV	NM_000546	12	450	0.026
