# Supplementary material for: The genomic landscape of pediatric myelodysplastic syndromes
Source: Nat Commun. 2017 Nov 16;8:1557. doi: 10.1038/s41467-017-01590-5 (PMC5691144; doi:10.1038/s41467-017-01590-5)
Supplement: Supplementary file 10 — Supplementary Data 7 [file 41467_2017_1590_MOESM10_ESM.xlsx]

## Sheet:  Sup. T7 - CN
						Additional by C#A
Case		Diagnosis	Dx Subtype	Karyotype (MDS sample)	Copy # Analysis	Present	Chromosome	HG19 Loc. Start	HG19 Loc. End	Size (Mbp)	Additional by Karyotype (not in C#A)	Chromosome Location Affected	Gene Affected
SJ015845	Exome	Primary	RAEB	46,XY [21]-MDS;	CN-LOH (10)	1	10	113911683	135381927	21.4702		q25.2--q26.3	///GPAM///TECTB///GUCY2GP///ACSL5///ZDHHC6///VTI1A///MIR4295///TCF7L2///HABP2///NRAP///CASP7///PLEKHS1///MIR4483///DCLRE1A///NHLRC2///ADRB1///C10orf118///MIR2110///TDRD1///VWA2///AFAP1L2///ABLIM1///FAM160B1///TRUB1///ATRNL1///GFRA1///CCDC172///PNLIPRP3///PNLIP///PNLIPRP1///PNLIPRP2///C10orf82///HSPA12A///ENO4///KIAA1598///VAX1///MIR3663///KCNK18///SLC18A2///PDZD8///EMX2OS///EMX2///RAB11FIP2///CAS…
SJ015848	Exome	Primary.	RAEB	46, XY [24]	None
SJ015850	Exome	Primary	RAEB	46,XX[38]/46,XX,inv(3)(q21q2?6)[1], 47,XX+13[1]	CN-LOH (11)	1	11	196944	47799775	47.6028	1	p15.5--p11.2	///ODF3///BET1L///RIC8A///SIRT3///PSMD13///NLRP6///ATHL1///IFITM5///IFITM2///IFITM1///IFITM3///B4GALNT4///PKP3///SIGIRR///ANO9///PTDSS2///RNH1///HRAS///LRRC56///C11orf35///RASSF7///MIR210HG///MIR210///LOC143666///PHRF1///IRF7///CDHR5///SCT///DRD4///DEAF1///TMEM80///EPS8L2///TALDO1///PDDC1///NS3BP///CEND1///SLC25A22///PIDD///RPLP2///SNORA52///PNPLA2///EFCAB4A///CD151///POLR2L///TSPAN4///CHID1///AP…
SJ015851	Exome	Primary	RAEB	46, XX [20]	None
SJ015854	Exome	Primary	RAEB	46,XY [20]	CN-LOH (11)	1	11	67483271	134237113	66.7538		q13.2--q25	///FAM86C2P///UNC93B1///ALDH3B1///NDUFS8///MIR4691///TCIRG1///CHKA///SUV420H1///C11orf24///LRP5///PPP6R3///GAL///MTL5///CPT1A///MRPL21///IGHMBP2///MRGPRD///MRGPRF///TPCN2///MYEOV///CCND1///ORAOV1///FGF19///FGF4///FGF3///ANO1///FADD///PPFIA1///MIR548K///CTTN///SHANK2///SHANK2-AS1///SHANK2-AS3///MIR3664///FLJ42102///DHCR7///NADSYN1///KRTAP5-7///KRTAP5-8///KRTAP5-9///KRTAP5-10///KRTAP5-11///FAM86C1/…
SJ015855	Exome	Primary	RCC	45,XX,-7[20]	Del(7)		7					p22.3--q36.3	///FAM20C///LOC100288524///LOC442497///PDGFA///FLJ44511///PRKAR1B///HEATR2///SUN1///GET4///ADAP1///COX19///CYP2W1///C7orf50///MIR339///GPR146///GPER///ZFAND2A///UNCX///MICALL2///INTS1///MAFK///TMEM184A///PSMG3///PSMG3-AS1///TFAMP1///ELFN1///MAD1L1///MIR4655///FTSJ2///NUDT1///SNX8///EIF3B///CHST12///LFNG///MIR4648///BRAT1///IQCE///TTYH3///AMZ1///GNA12///CARD11///SDK1///FOXK1///AP5Z1///MIR4656///RA…
SJ015856	Exome	Primary	RCC	45,XY,-7[19], 46, XY [1]	Del(7)		7					p22.3--q36.3	///FAM20C///LOC100288524///LOC442497///PDGFA///FLJ44511///PRKAR1B///HEATR2///SUN1///GET4///ADAP1///COX19///CYP2W1///C7orf50///MIR339///GPR146///GPER///ZFAND2A///UNCX///MICALL2///INTS1///MAFK///TMEM184A///PSMG3///PSMG3-AS1///TFAMP1///ELFN1///MAD1L1///MIR4655///FTSJ2///NUDT1///SNX8///EIF3B///CHST12///LFNG///MIR4648///BRAT1///IQCE///TTYH3///AMZ1///GNA12///CARD11///SDK1///FOXK1///AP5Z1///MIR4656///RA…
SJ017914	Exome	Primary	RAEB	45,XX,-7[19]/46,XX [1]	Del(7)		7					p22.3--q36.3	///FAM20C///LOC100288524///LOC442497///PDGFA///FLJ44511///PRKAR1B///HEATR2///SUN1///GET4///ADAP1///COX19///CYP2W1///C7orf50///MIR339///GPR146///GPER///ZFAND2A///UNCX///MICALL2///INTS1///MAFK///TMEM184A///PSMG3///PSMG3-AS1///TFAMP1///ELFN1///MAD1L1///MIR4655///FTSJ2///NUDT1///SNX8///EIF3B///CHST12///LFNG///MIR4648///BRAT1///IQCE///TTYH3///AMZ1///GNA12///CARD11///SDK1///FOXK1///AP5Z1///MIR4656///RA…
SJ018197	Exome	Primary	RAEB	46,XY [20]	None
SJ018198	Exome	Primary	RCC	45,XX,-7[16], 46,XX [4]	Del(7)		7					p22.3--q36.3	///FAM20C///LOC100288524///LOC442497///PDGFA///FLJ44511///PRKAR1B///HEATR2///SUN1///GET4///ADAP1///COX19///CYP2W1///C7orf50///MIR339///GPR146///GPER///ZFAND2A///UNCX///MICALL2///INTS1///MAFK///TMEM184A///PSMG3///PSMG3-AS1///TFAMP1///ELFN1///MAD1L1///MIR4655///FTSJ2///NUDT1///SNX8///EIF3B///CHST12///LFNG///MIR4648///BRAT1///IQCE///TTYH3///AMZ1///GNA12///CARD11///SDK1///FOXK1///AP5Z1///MIR4656///RA…
SJ018199	Exome	Primary	RAEB	46,XY [17]	Del(4)	1	4	69083619	80238774	11.1552		q13.2--q21.21	///TMPRSS11BNL///TMPRSS11B///YTHDC1///TMPRSS11E///UGT2B17///UGT2B15///UGT2B10///UGT2A3///UGT2B7///UGT2B11///UGT2B28///UGT2B4///UGT2A2///UGT2A1///SULT1B1///SULT1E1///CSN1S1///CSN2///STATH///HTN3///HTN1///CSN1S2AP///CSN1S2BP///C4orf40///ODAM///FDCSP///CSN3///CABS1///SMR3A///SMR3B///PROL1///MUC7///AMTN///AMBN///ENAM///IGJ///UTP3///RUFY3///GRSF1///MOB1B///DCK///SLC4A4///GC///NPFFR2///ADAMTS3///COX18/…
					Amp(21)	1	21	14438993	48100555	33.6616		q11.2--q22.3	///ANKRD30BP2///MIR3156-3///POTED///C21orf15///ANKRD20A11P///LIPI///RBM11///ABCC13///HSPA13///SAMSN1///SAMSN1-AS1///LOC388813///NRIP1///USP25///LINC00478///MIR99A///MIRLET7C///MIR125B2///C21orf37///CXADR///BTG3///C21orf91-OT1///C21orf91///CHODL-AS1///CHODL///TMPRSS15///LINC00320///NCAM2///RNU6-67///LINC00317///LINC00308///D21S2088E///LOC339622///LINC00158///MIR155HG///MIR155///LINC00515///MRPL39/…
SJ018200	Exome	Primary	RCC	49, XX, add(5)(p13),-7,+8, t(13;14)(q12;q24), +19, +21, +mar [3]/ 46, XX [2]	Del(7)		7					p22.3--q36.3	///FAM20C///LOC100288524///LOC442497///PDGFA///FLJ44511///PRKAR1B///HEATR2///SUN1///GET4///ADAP1///COX19///CYP2W1///C7orf50///MIR339///GPR146///GPER///ZFAND2A///UNCX///MICALL2///INTS1///MAFK///TMEM184A///PSMG3///PSMG3-AS1///TFAMP1///ELFN1///MAD1L1///MIR4655///FTSJ2///NUDT1///SNX8///EIF3B///CHST12///LFNG///MIR4648///BRAT1///IQCE///TTYH3///AMZ1///GNA12///CARD11///SDK1///FOXK1///AP5Z1///MIR4656///RA…
					Amp(8)		8					p23.3--q24.3	///OR4F21///RPL23AP53///ZNF596///FBXO25///C8orf42///ERICH1///ERICH1-AS1///LOC286083///DLGAP2///CLN8///MIR596///ARHGEF10///KBTBD11///MYOM2///CSMD1///LOC100287015///MCPH1///ANGPT2///AGPAT5///MIR4659A///MIR4659B///XKR5///LOC100652791///DEFB1///DEFA6///DEFA4///DEFA8P///DEFA9P///DEFA10P///DEFA1B///DEFA1///DEFT1P2///DEFT1P///DEFA3///DEFA11P///DEFA5///LOC349196///FAM66B///DEFB109P1B///USP17L1P///USP17L4…
					Amp(19)		19					p13.3--q13.43	///OR4F17///FLJ45445///PPAP2C///MIER2///THEG///C2CD4C///SHC2///ODF3L2///MADCAM1///TPGS1///CDC34///GZMM///BSG///HCN2///POLRMT///FGF22///RNF126///FSTL3///PRSS57///PALM///C19orf21///PTBP1///MIR4745///LPPR3///MIR3187///AZU1///PRTN3///ELANE///CFD///MED16///R3HDM4///KISS1R///ARID3A///WDR18///GRIN3B///TMEM259///CNN2///ABCA7///HMHA1///POLR2E///GPX4///SBNO2///STK11///C19orf26///ATP5D///MIDN///CIRBP-AS1///…
					Amp(21)		21					p11.2--q22.3	///TPTE///BAGE4///BAGE3///BAGE2///BAGE5///BAGE///ANKRD30BP2///MIR3156-3///POTED///C21orf15///ANKRD20A11P///LIPI///RBM11///ABCC13///HSPA13///SAMSN1///SAMSN1-AS1///LOC388813///NRIP1///USP25///LINC00478///MIR99A///MIRLET7C///MIR125B2///C21orf37///CXADR///BTG3///C21orf91-OT1///C21orf91///CHODL-AS1///CHODL///TMPRSS15///LINC00320///NCAM2///RNU6-67///LINC00317///LINC00308///D21S2088E///LOC339622///LINC0…
SJ018201	Exome	Primary	RCC	46,XY,del(13)(q12;q14)[6]/46,XY[9]	Del(13)		13					q12.3--q14.3	///TEX26-AS1///MEDAG///TEX26///HSPH1///B3GALTL///RXFP2///EEF1DP3///FRY///ZAR1L///BRCA2///N4BP2L1///N4BP2L2///MINOS1P1///N4BP2L2-IT2///PDS5B///LINC00423///KL///STARD13///STARD13-AS2///RFC3///LINC00457///NBEA///MAB21L1///MIR548F5///DCLK1///CCDC169-SOHLH2///SOHLH2///CCDC169///SPG20///SPG20OS///CCNA1///SERTM1///RFXAP///SMAD9///ALG5///EXOSC8///SUPT20H///CSNK1A1L///LINC00547///POSTN///TRPC4///LINC00571…
SJ018211	Exome	Primary	RAEB	45,XX,del(5)(q31q33),-7 [13]	Del(5)		5					q31.1--q32	///TGFBI///VTRNA2-1///SMAD5-AS1///SMAD5///LOC389332///TRPC7///SPOCK1///KLHL3///MIR874///HNRNPA0///NPY6R///MYOT///PKD2L2///FAM13B///WNT8A///NME5///BRD8///KIF20A///CDC23///GFRA3///CDC25C///FAM53C///KDM3B///REEP2///EGR1///ETF1///HSPA9///SNORD63///CTNNA1///LRRTM2///SIL1///MATR3///SNHG4///SNORA74A///PAIP2///SLC23A1///MZB1///PROB1///SPATA24///DNAJC18///ECSCR///TMEM173///UBE2D2///CXXC5///PSD2///NRG2///P…
					Del(7)		7					p22.3--q36.3	///FAM20C///LOC100288524///LOC442497///PDGFA///FLJ44511///PRKAR1B///HEATR2///SUN1///GET4///ADAP1///COX19///CYP2W1///C7orf50///MIR339///GPR146///GPER///ZFAND2A///UNCX///MICALL2///INTS1///MAFK///TMEM184A///PSMG3///PSMG3-AS1///TFAMP1///ELFN1///MAD1L1///MIR4655///FTSJ2///NUDT1///SNX8///EIF3B///CHST12///LFNG///MIR4648///BRAT1///IQCE///TTYH3///AMZ1///GNA12///CARD11///SDK1///FOXK1///AP5Z1///MIR4656///RA…
SJ018213	Exome	Primary	RCC	45,XY, -7 [21]	Del(7)		7					p22.3--q36.3	///FAM20C///LOC100288524///LOC442497///PDGFA///FLJ44511///PRKAR1B///HEATR2///SUN1///GET4///ADAP1///COX19///CYP2W1///C7orf50///MIR339///GPR146///GPER///ZFAND2A///UNCX///MICALL2///INTS1///MAFK///TMEM184A///PSMG3///PSMG3-AS1///TFAMP1///ELFN1///MAD1L1///MIR4655///FTSJ2///NUDT1///SNX8///EIF3B///CHST12///LFNG///MIR4648///BRAT1///IQCE///TTYH3///AMZ1///GNA12///CARD11///SDK1///FOXK1///AP5Z1///MIR4656///RA…
					CN-LOH (22)	1	22	16870890	51237063	34.3662		q11.1--q13.33	///CCT8L2///TPTEP1///ANKRD62P1-PARP4P3///XKR3///HSFY1P1///GAB4///CECR7///IL17RA///CECR6///CECR5///CECR5-AS1///CECR1///CECR3///CECR2///SLC25A18///ATP6V1E1///BCL2L13///BID///MIR3198-1///MICAL3///MIR648///FLJ41941///PEX26///TUBA8///USP18///GGT3P///DGCR6///PRODH///DGCR5///DGCR9///DGCR10///DGCR2///DGCR11///DGCR14///TSSK2///GSC2///SLC25A1///CLTCL1///HIRA///MRPL40///C22orf39///UFD1L///CDC45///CLDN5///LO…
SJ018214	Exome	Primary	RCC	46,XY,inv(9)(p11q13)c	None
SJ018215	Exome	Primary	RCC	46,XY,add(7)(p11.2)[4]/46,XY[16]	None						1
SJ018216	Exome	Primary	RCC	45,XY, -7 [19]	Amp(6)	1	6	27805639	64708797	36.9032		p22.1--q12	///HIST1H2AK///HIST1H2BN///HIST1H2AL///HIST1H1B///HIST1H3I///HIST1H4L///HIST1H3J///HIST1H2AM///HIST1H2BO///OR2B2///OR2B6///ZNF165///ZSCAN12P1///ZSCAN16///ZKSCAN8///TOB2P1///ZSCAN9///ZKSCAN4///NKAPL///ZSCAN26///PGBD1///ZSCAN31///ZKSCAN3///ZSCAN12///ZSCAN23///GPX6///GPX5///SCAND3///LOC401242///TRIM27///ZNF311///LOC100129636///OR2W1///OR2B3///OR2J3///OR2J2///OR14J1///OR5V1///OR12D3///OR12D2///OR11A1…
					Del(7)		7					p22.3--q36.3	///FAM20C///LOC100288524///LOC442497///PDGFA///FLJ44511///PRKAR1B///HEATR2///SUN1///GET4///ADAP1///COX19///CYP2W1///C7orf50///MIR339///GPR146///GPER///ZFAND2A///UNCX///MICALL2///INTS1///MAFK///TMEM184A///PSMG3///PSMG3-AS1///TFAMP1///ELFN1///MAD1L1///MIR4655///FTSJ2///NUDT1///SNX8///EIF3B///CHST12///LFNG///MIR4648///BRAT1///IQCE///TTYH3///AMZ1///GNA12///CARD11///SDK1///FOXK1///AP5Z1///MIR4656///RA…
SJ018217	Exome	Primary	RAEB	46,XY [19]	CN-LOH (12)	1	12	98713713	133778796	35.0651		q23.1--q24.33	///SLC9A7P1///LOC643770///TMPO-AS1///TMPO///SLC25A3///SNORA53///IKBIP///APAF1///ANKS1B///FAM71C///UHRF1BP1L///GOLGA2P5///MIR1827///ACTR6///DEPDC4///SCYL2///SLC17A8///NR1H4///GAS2L3///ANO4///SLC5A8///UTP20///ARL1///SPIC///MYBPC1///CHPT1///SYCP3///GNPTAB///DRAM1///CCDC53///NUP37///PARPBP///PMCH///IGF1///LINC00485///PAH///ASCL1///C12orf42///STAB2///NT5DC3///GNN///HSP90B1///MIR3652///C12orf73///TDG//…
SJ018220	Exome	Primary	RCC	45,XX,-7[20]	Del(7)		7					p22.3--q36.3	///FAM20C///LOC100288524///LOC442497///PDGFA///FLJ44511///PRKAR1B///HEATR2///SUN1///GET4///ADAP1///COX19///CYP2W1///C7orf50///MIR339///GPR146///GPER///ZFAND2A///UNCX///MICALL2///INTS1///MAFK///TMEM184A///PSMG3///PSMG3-AS1///TFAMP1///ELFN1///MAD1L1///MIR4655///FTSJ2///NUDT1///SNX8///EIF3B///CHST12///LFNG///MIR4648///BRAT1///IQCE///TTYH3///AMZ1///GNA12///CARD11///SDK1///FOXK1///AP5Z1///MIR4656///RA…
SJ018221	Exome	Primary	RAEB	46, XY [20]	None
SJ018222	Exome	Primary	RCC	45,XY,-7[3]/46,XY[17]	None						1
SJ018225	Exome	Primary	RCC	46,XY[20]	CN-LOH (7)	1	7	66255238	159026164	92.7709		q11.21--q36.3	///RABGEF1///GTF2IRD1P1///TMEM248///SBDS///TYW1///MIR4650-2///MIR4650-1///PMS2P4///STAG3L4///AUTS2///WBSCR17///MIR3914-1///MIR3914-2///CALN1///TYW1B///SBDSP1///SPDYE7P///POM121///NSUN5P2///LOC541473///STAG3L3///PMS2L2///SPDYE8P///LOC100093631///GTF2IP1///NCF1B///GTF2IRD2P1///NSUN5///TRIM50///FKBP6///FZD9///BAZ1B///BCL7B///TBL2///MLXIPL///VPS37D///DNAJC30///WBSCR22///STX1A///MIR4284///ABHD11-AS1//…
SJ018228	Exome	Primary	RCC	45,XY,-7 [4]/46,XY [16]	Del(7)		7					p22.3--q36.3	///FAM20C///LOC100288524///LOC442497///PDGFA///FLJ44511///PRKAR1B///HEATR2///SUN1///GET4///ADAP1///COX19///CYP2W1///C7orf50///MIR339///GPR146///GPER///ZFAND2A///UNCX///MICALL2///INTS1///MAFK///TMEM184A///PSMG3///PSMG3-AS1///TFAMP1///ELFN1///MAD1L1///MIR4655///FTSJ2///NUDT1///SNX8///EIF3B///CHST12///LFNG///MIR4648///BRAT1///IQCE///TTYH3///AMZ1///GNA12///CARD11///SDK1///FOXK1///AP5Z1///MIR4656///RA…
SJ030026	Exome	Primary	RAEB	45,XX,-7[20]	Del(7)		7					p22.3--q36.3	///FAM20C///LOC100288524///LOC442497///PDGFA///FLJ44511///PRKAR1B///HEATR2///SUN1///GET4///ADAP1///COX19///CYP2W1///C7orf50///MIR339///GPR146///GPER///ZFAND2A///UNCX///MICALL2///INTS1///MAFK///TMEM184A///PSMG3///PSMG3-AS1///TFAMP1///ELFN1///MAD1L1///MIR4655///FTSJ2///NUDT1///SNX8///EIF3B///CHST12///LFNG///MIR4648///BRAT1///IQCE///TTYH3///AMZ1///GNA12///CARD11///SDK1///FOXK1///AP5Z1///MIR4656///RA…
SJ040269	Exome	Primary	RAEB	46,XX,t(2;8)(q31;q24.3) (20/100%)-constitutional rearrangment???	CN-LOH (17)	1	17	171098	17168164	16.9971		p13.3--p11.2	///RPH3AL///LOC100506388///C17orf97///FAM101B///VPS53///FAM57A///GEMIN4///DBIL5P///GLOD4///RNMTL1///NXN///TIMM22///ABR///MIR3183///BHLHA9///TUSC5///YWHAE///CRK///MYO1C///INPP5K///PITPNA-AS1///PITPNA///SLC43A2///SCARF1///RILP///PRPF8///TLCD2///MIR22HG///MIR22///WDR81///SERPINF2///SERPINF1///SMYD4///RPA1///RTN4RL1///DPH1///OVCA2///MIR132///MIR212///HIC1///SMG6///SRR///TSR1///SNORD91B///SNORD91A///S…
SJ040270	Exome	Primary	RAEB	46,XY (20/100%)	None
SJ040274	Exome	Primary	RCC	47,XX,+mar [9]/46,XX[5]	Amp(9)		9					p24.3--p13.1	///DDX11L5///WASH1///FAM138C///FOXD4///CBWD1///C9orf66///DOCK8///KANK1///DMRT1///DMRT3///DMRT2///SMARCA2///FLJ35024///VLDLR///KCNV2///KIAA0020///RFX3///GLIS3///GLIS3-AS1///SLC1A1///SPATA6L///PPAPDC2///CDC37L1///AK3///RCL1///MIR101-2///JAK2///INSL6///INSL4///RLN2///RLN1///PLGRKT///CD274///PDCD1LG2///KIAA1432///ERMP1///MLANA///KIAA2026///MIR4665///RANBP6///IL33///TPD52L3///UHRF2///GLDC///KDM4C///C9…
SJ040276	Exome	Primary	RCC	47,XX,+8 [7]/46,XX[10]	Del(7)	1	7	13977	159027584	159.014		p22.3--q36.3	///FAM20C///LOC100288524///LOC442497///PDGFA///FLJ44511///PRKAR1B///HEATR2///SUN1///GET4///ADAP1///COX19///CYP2W1///C7orf50///MIR339///GPR146///GPER///ZFAND2A///UNCX///MICALL2///INTS1///MAFK///TMEM184A///PSMG3///PSMG3-AS1///TFAMP1///ELFN1///MAD1L1///MIR4655///FTSJ2///NUDT1///SNX8///EIF3B///CHST12///LFNG///MIR4648///BRAT1///IQCE///TTYH3///AMZ1///GNA12///CARD11///SDK1///FOXK1///AP5Z1///MIR4656///RA…
					Amp(8)		8					p23.3--q24.3	///OR4F21///RPL23AP53///ZNF596///FBXO25///C8orf42///ERICH1///ERICH1-AS1///LOC286083///DLGAP2///CLN8///MIR596///ARHGEF10///KBTBD11///MYOM2///CSMD1///LOC100287015///MCPH1///ANGPT2///AGPAT5///MIR4659A///MIR4659B///XKR5///LOC100652791///DEFB1///DEFA6///DEFA4///DEFA8P///DEFA9P///DEFA10P///DEFA1B///DEFA1///DEFT1P2///DEFT1P///DEFA3///DEFA11P///DEFA5///LOC349196///FAM66B///DEFB109P1B///USP17L1P///USP17L4…
SJ040279	Exome	Primary	RCC	46,XX[20]	None
SJ040280	Exome	Primary	RCC	46,XX,del(7)(q22q36)[3]/46,XX[17]	None						1
SJ043077	Exome	Primary	RCC	46,XX [20]	None
SJ015853	Exome	MDS/MPN	#N/A	46,XY,del(6)(q13q21),add(12)(p11.2)[11]/46,XY[9]	None						1
SJ018202	Exome	MDS/MPN	#N/A	46,XX [20]	None
SJ018203	Exome	MDS/MPN	#N/A	46, XY [31]/ 47, XY+6 [1]	None						1
SJ018204	Exome	MDS/MPN	#N/A	47,XX,t(6;19)(q23;p13.3 or q13.3),t(8;12)(p11.2;p13),+20 [19]/46,XX[1]	Amp(20)		20					p13--q13.33	///DEFB125///DEFB126///DEFB127///DEFB128///DEFB129///DEFB132///C20orf96///ZCCHC3///SOX12///NRSN2///TRIB3///RBCK1///TBC1D20///CSNK2A1///TCF15///SRXN1///SCRT2///SLC52A3///FAM110A///ANGPT4///RSPO4///PSMF1///TMEM74B///C20orf202///RAD21L1///SNPH///FKBP1A-SDCBP2///SDCBP2///SDCBP2-AS1///FKBP1A///NSFL1C///SIRPB2///SIRPD///SIRPB1///SIRPG///LOC100289473///SIRPA///PDYN///STK35///TGM3///TGM6///SNRPB///SNORD1…
SJ018206	Exome	MDS/MPN	#N/A	47, XY, inv(3)(p13q27), +8 [7]/47,idem,add(7)(q32) [6]	Del(7)	1	7	137363247	159024192	21.6609		q33--q36.3	///DGKI///CREB3L2///LOC100130880///AKR1D1///MIR4468///TRIM24///SVOPL///ATP6V0A4///TMEM213///KIAA1549///ZC3HAV1L///ZC3HAV1///TTC26///UBN2///LUC7L2///C7orf55///C7orf55-LUC7L2///LOC100129148///KLRG2///CLEC2L///HIPK2///TBXAS1///PARP12///JHDM1D///LOC100134229///SLC37A3///RAB19///MKRN1///DENND2A///ADCK2///NDUFB2-AS1///NDUFB2///BRAF///MRPS33///TMEM178B///AGK///KIAA1147///FLJ40852///WEE2///SSBP1///TAS2R3…
					Amp(8)		8					p23.3--q11.23; q11.23;q12.1; q12.3--q24.3	///OR4F21///RPL23AP53///ZNF596///FBXO25///C8orf42///ERICH1///ERICH1-AS1///LOC286083///DLGAP2///CLN8///MIR596///ARHGEF10///KBTBD11///MYOM2///CSMD1///LOC100287015///MCPH1///ANGPT2///AGPAT5///MIR4659A///MIR4659B///XKR5///LOC100652791///DEFB1///DEFA6///DEFA4///DEFA8P///DEFA9P///DEFA10P///DEFA1B///DEFA1///DEFT1P2///DEFT1P///DEFA3///DEFA11P///DEFA5///LOC349196///FAM66B///DEFB109P1B///USP17L1P///USP17L4…
					Del(8)		8					q11.23; q12.1;q12.2;q12.3	///NPBWR1///OPRK1///ATP6V1H///RGS20///TCEA1///LYPLA1///MRPL15 ; ///LOC100507632///IMPAD1///LOC100507651///LOC286177///LINC00588///FAM110B///UBXN2B///CYP7A1///SDCBP///NSMAF///TOX///CA8///RAB2A///CHD7///LOC100130298///CLVS1///ASPH///MIR4470///NKAIN3///UG0898H09///GGH///TTPA
					Del(9)	1	9	21837870	21994128	0.156258		p21.3	///MTAP///C9orf53///CDKN2A
					Amp(14)	1	14	31343743	107274428	75.9307		q12--q32.33	///COCH///LOC100506071///STRN3///MIR624///AP4S1///HECTD1///HEATR5A///DTD2///GPR33///NUBPL///ARHGAP5-AS1///ARHGAP5///AKAP6///NPAS3///EGLN3///SPTSSA///EAPP///SNX6///CFL2///BAZ1A///IGBP1P1///SRP54///FAM177A1///PPP2R3C///KIAA0391///PSMA6///NFKBIA///INSM2///RALGAPA1///BRMS1L///LINC00609///PTCSC3///MBIP///SFTA3///NKX2-1///NKX2-8///PAX9///SLC25A21///MIR4503///LOC100129794///MIPOL1///FOXA1///SSTR1///CLEC…
SJ018208	Exome	MDS/MPN	#N/A	46,XY[19]	None
SJ018212	Exome	MDS/MPN	#N/A	46,XX [20]	None
SJ018219	Exome	MDS/MPN	#N/A	46,XY [19]	None
SJ018223	Exome	MDS/MPN	#N/A	46,XY[24]	None
SJ018224	Exome	MDS/MPN	#N/A	46,XY,t(5;11)(q23;p15) [13]/46,XY[7]	None
SJ018226	Exome	MDS/MPN	#N/A	46,XY[24]	None
SJ018227	Exome	MDS/MPN	#N/A	46,XX [20]	None
SJ040266	Exome	MDS/MPN	#N/A	46,XX,t(5;14)(q33;q32)[10]	None
SJ040275	Exome	MDS/MPN	#N/A	46,XY[20]	None
SJ018196	Exome	AML-MRC	AML-MRC	46, XY [22]	Del(10) (homozygous)	1	10	112340601	112362315	0.021714		q25.2	///SMC3
SJ018218	Exome	AML-MRC	AML-MRC	46,XY [20]	None
SJ040268	Exome	AML-MRC	AML-MRC	46,XX,-7,+8[18]/46,XX[2]	Del(7)		7					p22.3--q36.3	///FAM20C///LOC100288524///LOC442497///PDGFA///FLJ44511///PRKAR1B///HEATR2///SUN1///GET4///ADAP1///COX19///CYP2W1///C7orf50///MIR339///GPR146///GPER///ZFAND2A///UNCX///MICALL2///INTS1///MAFK///TMEM184A///PSMG3///PSMG3-AS1///TFAMP1///ELFN1///MAD1L1///MIR4655///FTSJ2///NUDT1///SNX8///EIF3B///CHST12///LFNG///MIR4648///BRAT1///IQCE///TTYH3///AMZ1///GNA12///CARD11///SDK1///FOXK1///AP5Z1///MIR4656///RA…
					Amp(8)		8					p23.3--q24.3	///OR4F21///RPL23AP53///ZNF596///FBXO25///C8orf42///ERICH1///ERICH1-AS1///LOC286083///DLGAP2///CLN8///MIR596///ARHGEF10///KBTBD11///MYOM2///CSMD1///LOC100287015///MCPH1///ANGPT2///AGPAT5///MIR4659A///MIR4659B///XKR5///LOC100652791///DEFB1///DEFA6///DEFA4///DEFA8P///DEFA9P///DEFA10P///DEFA1B///DEFA1///DEFT1P2///DEFT1P///DEFA3///DEFA11P///DEFA5///LOC349196///FAM66B///DEFB109P1B///USP17L1P///USP17L4…
SJ040272	Exome	AML-MRC	AML-MRC	46,XX[25]	None
SJ040273	Exome	AML-MRC	AML-MRC	46,XX,del(13)(q12q14) [6]/46,idem,del(11)(q13) [7]/51,idem,+X,+4,+6,inv(12)(q13q24.1),+21,+22 [5]	Del(11)		11				1	q13.5--q24.2	///UVRAG///WNT11///PRKRIR///C11orf30///LRRC32///GUCY2EP///TSKU///ACER3///B3GNT6///CAPN5///OMP///MYO7A///GDPD4///PAK1///AQP11///CLNS1A///RSF1///AAMDC///INTS4///KCTD14///NDUFC2-KCTD14///RNU6-83///THRSP///NDUFC2///ALG8///KCTD21///USP35///GAB2///NARS2///TENM4///MIR708///MIR5579///MIR4300///FAM181B///PRCP///C11orf82///RAB30///SNORA70E///LOC100506233///PCF11///ANKRD42///CCDC90B///DLG2///TMEM126B///TMEM…
					Del(12)		12					q23.3--q24.13	///GNN///HSP90B1///MIR3652///C12orf73///TDG///GLT8D2///HCFC2///NFYB///TXNRD1///EID3///CHST11///MIR3922///SLC41A2///C12orf45///ALDH1L2///KIAA1033///APPL2///C12orf75///NUAK1///CKAP4///TCP11L2///POLR3B///LOC100287944///RFX4///LOC100505978///RIC8B///C12orf23///MTERFD3///CRY1///BTBD11///PWP1///PRDM4///ASCL4///LOC728739///WSCD2///CMKLR1///FICD///SART3///ISCU///TMEM119///SELPLG///CORO1C///SSH1///DAO///S…
					Del(13)		13					q13.1--q14.3	///FRY///ZAR1L///BRCA2///N4BP2L1///N4BP2L2///MINOS1P1///N4BP2L2-IT2///PDS5B///LINC00423///KL///STARD13///STARD13-AS2///RFC3///LINC00457///NBEA///MAB21L1///MIR548F5///DCLK1///CCDC169-SOHLH2///SOHLH2///CCDC169///SPG20///SPG20OS///CCNA1///SERTM1///RFXAP///SMAD9///ALG5///EXOSC8///SUPT20H///CSNK1A1L///LINC00547///POSTN///TRPC4///LINC00571///UFM1///LINC00366///FREM2///STOML3///PROSER1///NHLRC3///LHFP//…
SJ040277	Exome	AML-MRC	AML-MRC	46,XX,t(6;9)(p23;q34)	Amp(13)	1	13	71498577	103696286	32.1977		q21.33--q33.1; q33.3;q34	///LINC00348///DACH1///MZT1///BORA///DIS3///PIBF1///KLF5///KLF12///LINC00381///LINC00347///CTAGE11P///TBC1D4///COMMD6///UCHL3///LMO7///C13orf45///KCTD12///BTF3P11///IRG1///CLN5///FBXL3///MYCBP2///MYCBP2-AS1///SCEL///SLAIN1///MIR3665///EDNRB///LINC00439///LINC00446///POU4F1-AS1///POU4F1///RNF219///LINC00331///RBM26///RBM26-AS1///NDFIP2-AS1///NDFIP2///SPRY2///SLITRK1///LINC00333///LINC00351///SLITR…
SJ040278	Exome	AML-MRC	AML-MRC	47,XX,+8 [17]/46,XX [3]	Amp(8)		8					p23.3--q24.3	///OR4F21///RPL23AP53///ZNF596///FBXO25///C8orf42///ERICH1///ERICH1-AS1///LOC286083///DLGAP2///CLN8///MIR596///ARHGEF10///KBTBD11///MYOM2///CSMD1///LOC100287015///MCPH1///ANGPT2///AGPAT5///MIR4659A///MIR4659B///XKR5///LOC100652791///DEFB1///DEFA6///DEFA4///DEFA8P///DEFA9P///DEFA10P///DEFA1B///DEFA1///DEFT1P2///DEFT1P///DEFA3///DEFA11P///DEFA5///LOC349196///FAM66B///DEFB109P1B///USP17L1P///USP17L4…
SJ040281	Exome	AML-MRC	AML-MRC	45,XY,-7 [13]/46,XY[7]	Del(7)		7					p22.3--q36.3	///FAM20C///LOC100288524///LOC442497///PDGFA///FLJ44511///PRKAR1B///HEATR2///SUN1///GET4///ADAP1///COX19///CYP2W1///C7orf50///MIR339///GPR146///GPER///ZFAND2A///UNCX///MICALL2///INTS1///MAFK///TMEM184A///PSMG3///PSMG3-AS1///TFAMP1///ELFN1///MAD1L1///MIR4655///FTSJ2///NUDT1///SNX8///EIF3B///CHST12///LFNG///MIR4648///BRAT1///IQCE///TTYH3///AMZ1///GNA12///CARD11///SDK1///FOXK1///AP5Z1///MIR4656///RA…
					Del(17)	1	17	29550412	30538071	0.987659		q11.2	///NF1///OMG///EVI2B///EVI2A///RAB11FIP4///MIR4724///MIR193A///MIR4725///MIR365B///COPRS///UTP6///SUZ12///LRRC37B///SH3GL1P1///RHOT1///ARGFXP2
SJ046303	TSCA	Primary	RAEB	46,XY [20]	n/a
SJ046307	TSCA	Primary	RCC	46,XX (20/100%)	n/a
SJ046309	TSCA	Primary	RAEB	46,XY (20/100%)	n/a
SJ046312	TSCA	Primary	RCC	46,XX (20/100%)	n/a
SJ046313	TSCA	Primary	RCC	46,XX (21/100%)	n/a
SJ046315	TSCA	Primary	RAEB	46,XY (1/5%) / 46,XY,-1,-5,+der(1)t(1;5)(1qter->1p34::5q33->5q13::?),+r (11/55%) / 46,XY,-1,+der(1)t(1;5)(1qter->1p34::5q33->5q13::?) (8/40%)	n/a						Del(5)
SJ046316	TSCA	Primary	RAEB	46,XX (1/5%) / 44,XX,-5,-7,del(12)(p12),dic(5;18)(q11;p11) (17/90%) / 44,XX,-5,-7,del(12)(p12) (1/5%)	n/a						Del(5)
											Del(7)
SJ046317	TSCA	Primary	RCC	45,XY,-7 (18/90%) / 47,XY,+8,-7,+der(1)t(1;7)(p11;p11) (2/10%)	n/a						Del(7)
											Amp(8)
SJ046322	TSCA	Primary	RAEB	46,XY (20/100%)	n/a
SJ046323	TSCA	Primary	RAEB	45,XX,inv(3)(q21q26.2),-7 (20/100%)	n/a						Del(7)
SJ046325	TSCA	Primary	RAEB	45,XY,-7 (18/90%) / 46,idem,+mar (1/5%) / 45,XY,-14 (1/5%)	n/a						Del(7)
SJ046330	TSCA	Primary	RAEB	46,XX,del(5)(q13q35) (10/77%) / 46,XX (3/23%)	n/a						Del(5)
SJ046328	TSCA	Primary	RAEB	47,XX,+8 (18/90%) / 48,XX,+8,+8 (1/5%) / 46,XX (1/5%)	n/a						Amp(8)
SJ046332	TSCA	Primary	RCC	46,XX (20/100%)	n/a
SJ046302	TSCA	MDS/MPN	unclassifiable	46,XY,add(4)(q31),der(10)t(10;11)(q11.2;q22.3),der(11)(10qter->10q11.2::11p11.2->11q22.3::4q31->4qter	n/a
SJ046310	TSCA	MDS/MPN	JMML	46,XY (29/97%) / 46,XY,del(4)(q21) (1/3%)	n/a
SJ046311	TSCA	MDS/MPN	JMML	46,XY (20/100%)	n/a
SJ046314	TSCA	MDS/MPN	JMML	46,XX (20/71.5%) / 46,XX,-7,+f (6/21.5%) / 45,XX,-7 (1/3.5%) / 43,XX,-15,-16,-18,-22,+mar (1/3.5%)	n/a						Del(7)
SJ046318	TSCA	MDS/MPN	JMML	46,XY (31/97%) / 47,XY,-16,+?2mar (1/3%)	n/a
SJ046319	TSCA	MDS/MPN	JMML	46,XX (30/100%)	n/a
SJ046320	TSCA	MDS/MPN	JMML	46,XX (27/96%) / 48,XX,+4,+8 (1/4%)	n/a						Amp(8)
SJ046321	TSCA	MDS/MPN	JMML	46,XY (29/100%)	n/a
SJ046327	TSCA	MDS/MPN	JMML	45,XY,-7 (4/100%)	n/a						Del(7)
