# Supplementary material for: The genomic landscape of pediatric myelodysplastic syndromes
Source: Nat Commun. 2017 Nov 16;8:1557. doi: 10.1038/s41467-017-01590-5 (PMC5691144; doi:10.1038/s41467-017-01590-5)
Supplement: Supplementary file 11 — Supplementary Data 8 [file 41467_2017_1590_MOESM11_ESM.xlsx]

## Sheet: Sup. T8 - GL genes
Gene	Reporting Group
A2ML1	Classify	Classify=Literature review and classify according to ACMG guidelines
ABCB7	Classify	Report=No review or ACMG classification
ABI1	Classify
AK2	Classify
ALK	Classify
ANKRD26	Classify
APC	Classify
ASXL1	Classify
ASXL2	Classify
ATM	Classify
ATR	Classify
ATRX	Classify
BAP1	Classify
BCL2L11	Classify
BCOR	Classify
BCORL1	Classify
BCR	Classify
BLM	Classify
BMPR1A	Classify
BRAF	Classify
BRCA1	Classify
BRCA2	Classify
BRIP1	Classify
C15ORF41	Classify
CALR	Classify
CBL	Classify
CCND1	Classify
CCND2	Classify
CCND3	Classify
CDAN1	Classify
CDC73	Classify
CDH1	Classify
CDK4	Classify
CDKN1C	Classify
CDKN2A	Classify
CEBPA	Classify
CEBPE	Classify
CREBBP	Classify
CSF3R	Classify
CTC1	Classify
CTCF	Classify
DDB2	Classify
DDX41	Classify
DICER1	Classify
DKC1	Classify
DNMT3A	Classify
ELANE	Classify
EPCAM	Classify
EPOR	Classify
ERCC1	Classify
ERCC2	Classify
ERCC3	Classify
ERCC4	Classify
ERCC5	Classify
ERG	Classify
ETV6	Classify
EZH2	Classify
FANCA	Classify
FANCB	Classify
FANCC	Classify
FANCD1	Classify
FANCD2	Classify
FANCE	Classify
FANCF	Classify
FANCG	Classify
FANCI	Classify
FANCJ	Classify
FANCL	Classify
FANCM	Classify
FANCN	Classify
FANCO	Classify
FANCP	Classify
FANCQ	Classify
FH	Classify
FLT3	Classify
G6PC3	Classify
GATA1	Classify
GATA2	Classify
GFI1	Classify
GFI1B	Classify
HAX1	Classify
HRAS	Classify
HSPA9	Classify
IDH1	Classify
IDH2	Classify
IRF8	Classify
JAGN1	Classify
JAK1	Classify
JAK2	Classify
JAK3	Classify
KDM6A	Classify
KIT	Classify
KMT2A	Classify
KMT2C	Classify
KMT2D	Classify
KRAS	Classify
LIG4	Classify
LZTR1	Classify
MAP2K1	Classify
MAP2K2	Classify
MAX	Classify
MECOM	Classify
MEN1	Classify
MET	Classify
MLH1	Classify
MPL	Classify
MSH2	Classify
MSH6	Classify
MUTYH	Classify
MYC	Classify
NBN	Classify
NF1	Classify
NF2	Classify
NHP2	Classify
NOP10	Classify
NPM1	Classify
NRAS	Classify
PALB2	Classify
PAX5	Classify
PDS5B	Classify
PHF6	Classify
PHOX2B	Classify
PIGA	Classify
PIK3C3	Classify
PML	Classify
PMS2	Classify
PRKAR1A	Classify
PRPF40B	Classify
PTCH1	Classify
PTEN	Classify
PTPN11	Classify
RAD51C	Classify
RAF1	Classify
RASA1	Classify
RASA2	Classify
RASAL2	Classify
RASD1	Classify
RB1	Classify
RBBP6	Classify
RECQL4	Classify
RET	Classify
RIT1	Classify
RMRP	Classify
RPL11	Classify
RPL35A	Classify
RPL5	Classify
RPS10	Classify
RPS14	Classify
RPS17	Classify
RPS19	Classify
RPS24	Classify
RPS26	Classify
RPS7	Classify
RRAS	Classify
RRAS2	Classify
RTEL1	Classify
RUNX1	Classify
SAMD9	Classify
SAMD9L	Classify
SBDS	Classify
SDHA	Classify
SDHAF2	Classify
SDHB	Classify
SDHC	Classify
SDHD	Classify
SETBP1	Classify
SETD2	Classify
SF1	Classify
SF3A1	Classify
SF3B1	Classify
SH2B3	Classify
SHOC2	Classify
SLX4	Classify
SMAD4	Classify
SMARCA4	Classify
SMARCB1	Classify
SMARCD2	Classify
SMC1A	Classify
SOS1	Classify
SOS2	Classify
SPRED1	Classify
SRP72	Classify
SRSF2	Classify
STAG2	Classify
STK11	Classify
SUFU	Classify
SUZ12	Classify
TERC	Classify
TERT	Classify
TET2	Classify
TINF2	Classify
TMEM127	Classify
TP53	Classify
TSC1	Classify
TSC2	Classify
TYK2	Classify
U2AF1	Classify
U2AF2	Classify
VHL	Classify
VPS45	Classify
WAS	Classify
WRAP53	Classify
WRN	Classify
WT1	Classify
XPA	Classify
XPC	Classify
ZRSR2	Classify
SEPT5	Report
SEPT6	Report
SEPT9	Report
AAR2	Report
ABCA4	Report
ABCD1	Report
ABL1	Report
ABL2	Report
ACD	Report
ACIN1	Report
ACKR3	Report
ACSL3	Report
ACSL6	Report
ACTL6B	Report
ACVR1B	Report
ACVR2A	Report
ADCY2	Report
AEBP2	Report
AFF1	Report
AFF3	Report
AFF4	Report
AKAP13	Report
AKAP9	Report
AKT1	Report
AKT2	Report
ALDH2	Report
ALYREF	Report
AMER1	Report
ANK2	Report
AP2A1	Report
AP3B1	Report
API5	Report
AQR	Report
AR	Report
ARHGAP26	Report
ARHGEF12	Report
ARID1A	Report
ARID1B	Report
ARID2	Report
ARID5B	Report
ARNT	Report
ASPSCR1	Report
ASXL3	Report
ATAD2	Report
ATAD2B	Report
ATAT1	Report
ATF2	Report
ATF7IP	Report
ATIC	Report
AXIN1	Report
AXIN2	Report
B2M	Report
BARD1	Report
BAT1	Report
BAZ2A	Report
BCAS2	Report
BCL10	Report
BCL11A	Report
BCL11B	Report
BCL2	Report
BCL3	Report
BCL6	Report
BCL7A	Report
BCL9	Report
BIRC3	Report
BMP4	Report
BPTF	Report
BRCC3	Report
BRD3	Report
BRD4	Report
BRD7	Report
BRPF1	Report
BRPF3	Report
BRWD1	Report
BRWD3	Report
BTG1	Report
BTK	Report
BUB1B	Report
BUD31	Report
C19orf29	Report
C1QBP	Report
C2orf44	Report
CACNA1D	Report
CACNG3	Report
CAMTA1	Report
CANT1	Report
CARD11	Report
CARS	Report
CASC5	Report
CASP10	Report
CASP8	Report
CBFA2T3	Report
CBFB	Report
CBLB	Report
CBLC	Report
CCAR1	Report
CCDC12	Report
CCDC6	Report
CCNB1IP1	Report
CCNE1	Report
CD274	Report
CD2BP2	Report
CD74	Report
CD79A	Report
CD79B	Report
CDC25A	Report
CDC40	Report
CDC5L	Report
CDC6	Report
CDH11	Report
CDK12	Report
CDK6	Report
CDKN1A	Report
CDKN2C	Report
CDX2	Report
CDYL	Report
CECR2	Report
CELF1	Report
CELF2	Report
CELF3	Report
CELF4	Report
CELF6	Report
CENPC1	Report
CENPE	Report
CENPF	Report
CENPI	Report
CENPJ	Report
CENPM	Report
CHCHD7	Report
CHD1	Report
CHD2	Report
CHD4	Report
CHD6	Report
CHD7	Report
CHEK2	Report
CHERP	Report
CHIC2	Report
CHN1	Report
CIC	Report
CIITA	Report
CLASRP	Report
CLK1	Report
CLK2	Report
CLK3	Report
CLK4	Report
CLP1	Report
CLTC	Report
CLTCL1	Report
CNBP	Report
CNOT3	Report
CNTN1	Report
CNTRL	Report
COL14A1	Report
COL1A1	Report
COL3A1	Report
COLCA2	Report
COX6C	Report
CPSF1	Report
CPSF2	Report
CPSF3	Report
CPSF4	Report
CPSF7	Report
CRB1	Report
CREB1	Report
CREB3L1	Report
CREB3L2	Report
CRLF2	Report
CRNKL1	Report
CRTC1	Report
CRTC3	Report
CSF1R	Report
CSNK2A1	Report
CSTF1	Report
CSTF2	Report
CSTF2T	Report
CSTF3	Report
CTNNB1	Report
CTNNBL1	Report
CUX1	Report
CWC15	Report
CWC22	Report
CXCR4	Report
CYLD	Report
DAXX	Report
DAZAP1	Report
DDIT3	Report
DDX1	Report
DDX10	Report
DDX20	Report
DDX23	Report
DDX39B	Report
DDX3X	Report
DDX42	Report
DDX46	Report
DDX5	Report
DDX6	Report
DEK	Report
DEPDC5	Report
DGCR14	Report
DHX15	Report
DHX16	Report
DHX35	Report
DHX38	Report
DHX8	Report
DHX9	Report
DIP2B	Report
DIS3	Report
DIS3L2	Report
DNAJC8	Report
DNM2	Report
DNMT3B	Report
DPF2	Report
DSN1	Report
DTX3L	Report
DUSP10	Report
DUX4L1	Report
DYRK1A	Report
EBF1	Report
ECT2L	Report
EED	Report
EFTUD2	Report
EGFR	Report
EHMT1	Report
EHMT2	Report
EIF3H	Report
EIF4A2	Report
EIF4A3	Report
ELA2	Report
ELF4	Report
ELK4	Report
ELL	Report
ELN	Report
EML4	Report
EP300	Report
EP400	Report
EPHA7	Report
EPPK1	Report
EPS15	Report
ERBB2	Report
ERBB3	Report
ERCC6	Report
ETV1	Report
ETV4	Report
ETV5	Report
EWSR1	Report
EXT1	Report
EXT2	Report
EYA1	Report
EYA2	Report
EZH1	Report
EZR	Report
FAM123B	Report
FAM175A	Report
FAM46C	Report
FAP	Report
FBXO11	Report
FBXW7	Report
FCGR2B	Report
FCRL4	Report
FEN1	Report
FEV	Report
FGFR1	Report
FGFR1OP	Report
FGFR2	Report
FGFR3	Report
FHIT	Report
FIP1L1	Report
FLCN	Report
FLI1	Report
FLNA	Report
FNBP1	Report
FOXL2	Report
FOXO1	Report
FOXO3	Report
FOXO4	Report
FOXP1	Report
FOXP2	Report
FRG1	Report
FRG2	Report
FSTL3	Report
FUBP1	Report
FUS	Report
GABRG1	Report
GAR1	Report
GAS7	Report
GATA3	Report
GATC	Report
GEMIN2	Report
GEMIN4	Report
GEMIN5	Report
GEMIN6	Report
GEMIN7	Report
GEMIN8	Report
GIGYF2	Report
GMPS	Report
GNA11	Report
GNAQ	Report
GNAS	Report
GOLGA5	Report
GOPC	Report
GPC3	Report
GPHN	Report
GRB2	Report
GREM1	Report
GRM5	Report
GTF2F1	Report
GTF2F2	Report
H2AFY	Report
H2AFZ	Report
H3F3A	Report
HAT1	Report
HCFC1	Report
HCN1	Report
HDAC2	Report
HDAC5	Report
HDAC6	Report
HDAC7	Report
HDAC9	Report
HERC2	Report
HERPUD1	Report
HEY1	Report
HIP1	Report
HIST1H1B	Report
HIST1H2AB	Report
HIST1H2AH	Report
HIST1H2BF	Report
HIST1H2BK	Report
HIST1H3B	Report
HIST1H4A	Report
HIST1H4I	Report
HLCS	Report
HLF	Report
HMGA1	Report
HMGA2	Report
HMGN1	Report
HMGN2P46	Report
HMX2	Report
HNF1A	Report
HNRNPA0	Report
HNRNPA1	Report
HNRNPA1L2	Report
HNRNPA2B1	Report
HNRNPA3	Report
HNRNPA3P1	Report
HNRNPAB	Report
HNRNPC	Report
HNRNPD	Report
HNRNPF	Report
HNRNPH1	Report
HNRNPH2	Report
HNRNPH3	Report
HNRNPK	Report
HNRNPL	Report
HNRNPM	Report
HNRNPR	Report
HNRNPU	Report
HNRNPUL1	Report
HOOK3	Report
HOXA11	Report
HOXA13	Report
HOXA9	Report
HOXB13	Report
HOXC11	Report
HOXC13	Report
HOXD11	Report
HOXD13	Report
HSP90AA1	Report
HSP90AB1	Report
HSPA1A	Report
HSPA1B	Report
HSPA1L	Report
HSPA2	Report
HSPA6	Report
HSPA8	Report
HUWE1	Report
IGF2R	Report
IGH	Report
IGK	Report
IGL	Report
IKZF1	Report
IL2	Report
IL21R	Report
IL6ST	Report
IL7R	Report
INO80	Report
INO80C	Report
INO80D	Report
IRF4	Report
ISY1	Report
ISY1-RAB43	Report
ITK	Report
IVNS1ABP	Report
JARID2	Report
JAZF1	Report
JMJD1C	Report
JMJD6	Report
JUN	Report
KAT6A	Report
KAT6B	Report
KAT8	Report
KCND3	Report
KDM1A	Report
KDM2A	Report
KDM2B	Report
KDM3A	Report
KDM3B	Report
KDM4C	Report
KDM5A	Report
KDM5C	Report
KDR	Report
KDSR	Report
KIAA1549	Report
KIAA1604	Report
KIF14	Report
KIF5B	Report
KLF4	Report
KLF6	Report
KLK2	Report
KMT2B	Report
KMT2E	Report
KTN1	Report
L3MBTL1	Report
L3MBTL3	Report
L3MBTL4	Report
LAMA5	Report
LAMTOR2	Report
LASP1	Report
LCK	Report
LCP1	Report
LHFP	Report
LIFR	Report
LMNB1	Report
LMNTD2	Report
LMO1	Report
LMO2	Report
LOC100130932	Report
LOC100131482	Report
LPP	Report
LRIG3	Report
LRP2	Report
LSM2	Report
LSM3	Report
LSM4	Report
LSM5	Report
LSM6	Report
LSM7	Report
LSM8	Report
LUC7L2	Report
LYL1	Report
LYST	Report
MAF	Report
MAFB	Report
MAGOH	Report
MAGOHB	Report
MALAT1	Report
MALT1	Report
MAML2	Report
MAP2K4	Report
MAZ	Report
MBD1	Report
MBD3	Report
MBD4	Report
MBD5	Report
MBNL1	Report
MCRS1	Report
MDC1	Report
MDM2	Report
MDM4	Report
MDS2	Report
MED12	Report
MEF2B	Report
MEF2C	Report
METTL3	Report
MFN2	Report
MGA	Report
MINA	Report
MIR1234	Report
MIR7-1	Report
MIR939	Report
MITF	Report
MKL1	Report
MLF1	Report
MLLT1	Report
MLLT10	Report
MLLT11	Report
MLLT3	Report
MLLT4	Report
MLLT6	Report
MN1	Report
MNX1	Report
MORG1	Report
MRE11A	Report
MSH3	Report
MSI2	Report
MSN	Report
MTA2	Report
MTCP1	Report
MUC1	Report
MUM1	Report
MUM1L1	Report
MYB	Report
MYCL	Report
MYCL1	Report
MYCN	Report
MYD88	Report
MYH11	Report
MYNN	Report
MYOD1	Report
MYST4	Report
NACA	Report
NAT10	Report
NCBP1	Report
NCBP2	Report
NCKIPSD	Report
NCOA1	Report
NCOA2	Report
NCOA4	Report
NCOR1	Report
NCOR2	Report
NDRG1	Report
NEB	Report
NFE2	Report
NFE2L2	Report
NFIB	Report
NFKB2	Report
NFRKB	Report
NFYC	Report
NHP2L1	Report
NIN	Report
NIPBL	Report
NKX2-1	Report
NLRP5	Report
NONO	Report
NOTCH1	Report
NOTCH2	Report
NPAT	Report
NR4A3	Report
NSD1	Report
NSD2	Report
NSRP1	Report
NTRK1	Report
NTRK3	Report
NUDT21	Report
NUMA1	Report
NUP214	Report
NUP98	Report
NUTM1	Report
NUTM2A	Report
NUTM2B	Report
NXF1	Report
OGT	Report
OLIG2	Report
OMD	Report
OTX2	Report
P2RY8	Report
PABPC1	Report
PABPN1	Report
PADI4	Report
PAFAH1B2	Report
PAK2	Report
PALLD	Report
PAPOLA	Report
PARP10	Report
PARP11	Report
PARP14	Report
PATZ1	Report
PAX3	Report
PAX7	Report
PAX8	Report
PBRM1	Report
PBX1	Report
PCBP1	Report
PCBP2	Report
PCF11	Report
PCM1	Report
PCSK7	Report
PDCD1LG2	Report
PDCD7	Report
PDE4DIP	Report
PDGFB	Report
PDGFRA	Report
PDGFRB	Report
PER1	Report
PHF1	Report
PHF12	Report
PHF19	Report
PHF2	Report
PHF20	Report
PHF3	Report
PHF5A	Report
PHF8	Report
PHIP	Report
PICALM	Report
PIK3C2A	Report
PIK3CA	Report
PIK3R1	Report
PIM1	Report
PINK1	Report
PLAG1	Report
PLRG1	Report
PMEL	Report
PMS1	Report
PNN	Report
POLD1	Report
POLD3	Report
POLE	Report
POLR2A	Report
POLR2B	Report
POLR2C	Report
POLR2D	Report
POLR2E	Report
POLR2F	Report
POLR2G	Report
POLR2H	Report
POLR2I	Report
POLR2J	Report
POLR2K	Report
POLR2L	Report
POT1	Report
POU2AF1	Report
POU5F1	Report
PPARG	Report
PPIE	Report
PPIG	Report
PPIH	Report
PPIL1	Report
PPIL2	Report
PPIL3	Report
PPM1D	Report
PPM1G	Report
PPP1R8	Report
PPP2R1A	Report
PPP4C	Report
PPP6C	Report
PPWD1	Report
PQBP1	Report
PRCC	Report
PRDM1	Report
PRDM15	Report
PRDM16	Report
PRDM5	Report
PRDM9	Report
PRF1	Report
PRKAA2	Report
PRKD1	Report
PRKDC	Report
PRMT1	Report
PRMT2	Report
PRMT6	Report
PRPF18	Report
PRPF19	Report
PRPF3	Report
PRPF31	Report
PRPF38A	Report
PRPF38B	Report
PRPF4	Report
PRPF40A	Report
PRPF4B	Report
PRPF6	Report
PRPF8	Report
PRRX1	Report
PSIP1	Report
PSKH1	Report
PTBP1	Report
PTBP2	Report
PTBP3	Report
PUF60	Report
PWARSN	Report
QKI	Report
RAB27A	Report
RABEP1	Report
RAC1	Report
RAC2	Report
RAD18	Report
RAD21	Report
RAD50	Report
RAD51B	Report
RAD51D	Report
RAG1	Report
RAG2	Report
RALGDS	Report
RALY	Report
RANBP17	Report
RAP1GDS1	Report
RARA	Report
RBFOX1	Report
RBFOX2	Report
RBFOX3	Report
RBM10	Report
RBM11	Report
RBM15	Report
RBM15B	Report
RBM17	Report
RBM22	Report
RBM25	Report
RBM28	Report
RBM39	Report
RBM4	Report
RBM42	Report
RBM5	Report
RBM8A	Report
RBMX	Report
RBMXL1	Report
RBMXL2	Report
RBMXL3	Report
RBMY1A1	Report
REL	Report
RELN	Report
REST	Report
RHBDF2	Report
RHEB	Report
RHOH	Report
RHPN2	Report
RIMS2	Report
RIT2	Report
RMI2	Report
RNF20	Report
RNF213	Report
RNF219	Report
RNF43	Report
RNGTT	Report
RNMT	Report
RNPC3	Report
RNPS1	Report
RNU2-1	Report
RNU2-2P	Report
RNU6-1	Report
ROBLD3	Report
ROBO2	Report
ROS1	Report
RP11-78J21.1	Report
RP9	Report
RPL15	Report
RPL22	Report
RPL26	Report
RPL36A-HNRNPH2	Report
RPN1	Report
RTTN	Report
SAP18	Report
SART1	Report
SART3	Report
SCG5	Report
SCN10A	Report
SCN9A	Report
SDC4	Report
SEMA3D	Report
SERPINE1	Report
SET	Report
SETD6	Report
SETDB1	Report
SF3A2	Report
SF3A3	Report
SF3B2	Report
SF3B3	Report
SF3B4	Report
SF3B5	Report
SF3B6	Report
SF4	Report
SFPQ	Report
SFRS1	Report
SFRS12	Report
SFRS17A	Report
SFSWAP	Report
SH2D1A	Report
SH3GL1	Report
SHROOM2	Report
SIN3A	Report
SIP1	Report
SKIV2L2	Report
SLC34A2	Report
SLC37A4	Report
SLC39A5	Report
SLC45A3	Report
SLU7	Report
SMAD2	Report
SMAD7	Report
SMARCA1	Report
SMARCA2	Report
SMARCC1	Report
SMC3	Report
SMC6	Report
SMN2	Report
SMNDC1	Report
SMO	Report
SMYD1	Report
SNORD107	Report
SNORD61	Report
SNRNP200	Report
SNRNP25	Report
SNRNP27	Report
SNRNP35	Report
SNRNP40	Report
SNRNP48	Report
SNRNP70	Report
SNRPA	Report
SNRPA1	Report
SNRPB	Report
SNRPB2	Report
SNRPC	Report
SNRPD1	Report
SNRPD2	Report
SNRPD3	Report
SNRPE	Report
SNRPF	Report
SNRPG	Report
SNRPN	Report
SNU13	Report
SNURF	Report
SNW1	Report
SNX29	Report
SOCS1	Report
SOX2	Report
SOX9	Report
SPECC1	Report
SPOP	Report
SRC	Report
SRCAP	Report
SREK1	Report
SRGAP3	Report
SRP54	Report
SRPK1	Report
SRPK2	Report
SRRM1	Report
SRRM2	Report
SRRM4	Report
SRSF1	Report
SRSF10	Report
SRSF11	Report
SRSF12	Report
SRSF3	Report
SRSF4	Report
SRSF5	Report
SRSF6	Report
SRSF7	Report
SRSF8	Report
SRSF9	Report
SS18	Report
SS18L1	Report
SSPO	Report
SSX1	Report
SSX2	Report
SSX4	Report
STAT3	Report
STRAP	Report
STX11	Report
STXBP2	Report
SUGP1	Report
SUGP2	Report
SUPT5H	Report
SUV420H1	Report
SYF2	Report
SYK	Report
SYNCRIP	Report
TADA2B	Report
TAF1	Report
TAF15	Report
TAF1L	Report
TAF4B	Report
TAL1	Report
TAL2	Report
TAZ	Report
TBL1XR1	Report
TCAB1	Report
TCEA1	Report
TCERG1	Report
TCF12	Report
TCF3	Report
TCF7L1	Report
TCF7L2	Report
TCL1A	Report
TCL6	Report
TEP1	Report
TET1	Report
TET3	Report
TFE3	Report
TFG	Report
TFIP11	Report
TFPT	Report
TFRC	Report
TGFBR1	Report
TGFBR2	Report
THOC1	Report
THOC2	Report
THOC3	Report
THOC4	Report
THRAP3	Report
TIA1	Report
TIAL1	Report
TLX1	Report
TLX3	Report
TMED10	Report
TMPRSS2	Report
TNFAIP3	Report
TNFRSF14	Report
TNFRSF17	Report
TOP1	Report
TPM3	Report
TPM4	Report
TPR	Report
TRA	Report
TRA2A	Report
TRA2B	Report
TRAF7	Report
TRB	Report
TRD	Report
TRG	Report
TRIM24	Report
TRIM27	Report
TRIM33	Report
TRIP11	Report
TRRAP	Report
TSHR	Report
TTF2	Report
TTL	Report
TXNL4A	Report
TXNL4B	Report
U2AF1L4	Report
U2AF1L5	Report
U2SURP	Report
UBA2	Report
UBE2A	Report
UBR4	Report
UBR5	Report
UHRF1	Report
UHRF2	Report
UNC13D	Report
UPF3B	Report
USB1	Report
USP39	Report
USP6	Report
USP7	Report
USP9X	Report
UTY	Report
VPS13B	Report
VTI1A	Report
WBP11	Report
WBP4	Report
WDR79	Report
WHSC1	Report
WHSC1L1	Report
WIF1	Report
WNK1	Report
WTAP	Report
WWTR1	Report
XAB2	Report
XPO1	Report
XRCC2	Report
XRN2	Report
YBX1	Report
YWHAE	Report
YY1	Report
ZBTB16	Report
ZBTB38	Report
ZBTB7A	Report
ZCCHC8	Report
ZCRB1	Report
ZFHX4	Report
ZFP36L2	Report
ZFP64	Report
ZMAT2	Report
ZMAT5	Report
ZMYM2	Report
ZMYM3	Report
ZMYM4	Report
ZMYM6	Report
ZMYND8	Report
ZNF331	Report
ZNF384	Report
ZNF521	Report
