# Supplementary material for: The genomic landscape of pediatric myelodysplastic syndromes
Source: Nat Commun. 2017 Nov 16;8:1557. doi: 10.1038/s41467-017-01590-5 (PMC5691144; doi:10.1038/s41467-017-01590-5)
Supplement: Supplementary file 14 — Supplementary Data 11 [file 41467_2017_1590_MOESM14_ESM.xlsx]

## Sheet: Sup. T11 - D9_9L calls
												Normal Exome			Tumor Exome			Normal PCR validation			Tumor PCR validation			RNAseq
SJ ID	MDS group	MDS subtype	Sample	GeneName	AAChange	Chr	WU_HG19_Pos	ReferenceAllele	MutantAllele	Class	mRNA_acc	X.Mutant_In_Normal	X.Total_In_Normal	X.Normal VAF	X.Mutant_In_Tumor	X.Total_In_Tumor	X.Tumor VAF	V.mut_N	V.ref_N	V.Normal VAF	V.mut_T	V.ref_T	V.Tumor VAF	R.mutantReads	R.totalReads	R. VAF	annovar_region	annovar_region_gene	annovar_exonic_function	annovar_exonic_function_gene	annovar_sj_gene	annovar_sj_gi	annovar_sj_class	annovar_sj_aachange	annovar_sj_cdna	annovar_sj_exception	annovar_sj_note	annovar_sj_filter_isoform	annovar_sj_filter_isoform_preferred	GeneName2	mRNA_acc2	Class2	AAChange2	dbSNP	NHLBI_frequency	Interpro_domain	UniSNP_ids	SIFT_pred	SIFT_score
SJ015855	Primary MDS	RCC	SJMDS015855_D2	SAMD9	E1136Q	chr7	92732005	C	G	missense	NM_017654	18	46	0.391304	5	31	0.16129	10159	11380	0.4713	836	9763	0.0788	1	1	1	exonic	SAMD9	nonsynonymous SNV	SAMD9:NM_001193307:exon2:c.G3406C:p.E1136Q,SAMD9:NM_017654:exon3:c.G3406C:p.E1136Q,	SAMD9	38201706	missense	E1136Q	c.G3406C			NM_017654	1	SAMD9	NM_017654	missense	E1136Q					D	0.02
SJ015856	Primary MDS	RCC	SJMDS015856_D2	SAMD9	E1136Q	chr7	92732005	C	G	missense	NM_017654	6	20	0.3	0	13	0	9268	9277	0.4995	1528	14033	0.0982	2	5	0.4	exonic	SAMD9	nonsynonymous SNV	SAMD9:NM_001193307:exon2:c.G3406C:p.E1136Q,SAMD9:NM_017654:exon3:c.G3406C:p.E1136Q,	SAMD9	38201706	missense	E1136Q	c.G3406C			NM_017654	1	SAMD9	NM_017654	missense	E1136Q					D	0.02
SJ018198	Primary MDS	RCC	SJMDS018198_D1	SAMD9L	W1180R	chr7	92761747	A	G	missense	NM_152703	45	108	0.416667	45	151	0.298013	10342	10353	0.4997	8329	14903	0.3585	High quality RNA not available	High quality RNA not available	High quality RNA not available	exonic	SAMD9L	nonsynonymous SNV	SAMD9L:NM_152703:exon5:c.T3538C:p.W1180R,	SAMD9L	51339291	missense	W1180R	c.T3538C			NM_152703	1	SAMD9L	NM_152703	missense	W1180R					T	0.52
SJ018211	Primary MDS	RAEB	SJMDS018211_D1	SAMD9	T778I	chr7	92733078	G	A	missense	NM_017654	7	14	0.5	1	9	0.111111	5042	5251	0.4898	527	22585	0.0228	1	2	0.5	exonic	SAMD9	nonsynonymous SNV	SAMD9:NM_001193307:exon2:c.C2333T:p.T778I,SAMD9:NM_017654:exon3:c.C2333T:p.T778I,	SAMD9	38201706	missense	T778I	c.C2333T			NM_017654	1	SAMD9	NM_017654	missense	T778I					T	0.3
SJ018222	Primary MDS	RCC	SJMDS018222_D1	SAMD9L	S626L	chr7	92763408	G	A	missense	NM_152703	53	99	0.535354	20	44	0.454545	Material not available	Material not available	Material not available	12009	13101	0.4782	1	5	0.2	exonic	SAMD9L	nonsynonymous SNV	SAMD9L:NM_152703:exon5:c.C1877T:p.S626L,	SAMD9L	51339291	missense	S626L	c.C1877T			NM_152703	1	SAMD9L	NM_152703	missense	S626L					T	0.16
SJ018225	Primary MDS	RCC	SJMDS018225_D1	SAMD9L	S626L	chr7	92763408	G	A	missense	NM_152703	24	50	0.48	12	97	0.123711	5248	10304	0.3374	2047	18875	0.0978	0	2	0	exonic	SAMD9L	nonsynonymous SNV	SAMD9L:NM_152703:exon5:c.C1877T:p.S626L,	SAMD9L	51339291	missense	S626L	c.C1877T			NM_152703	1	SAMD9L	NM_152703	missense	S626L					T	0.16
SJ018228	Primary MDS	RCC	SJMDS018228_D1	SAMD9	E1136Q	chr7	92732005	C	G	missense	NM_017654	21	91	0.230769	13	72	0.180556	4171	10146	0.2913	10243	31968	0.2426	0	4	0	exonic	SAMD9	nonsynonymous SNV	SAMD9:NM_001193307:exon2:c.G3406C:p.E1136Q,SAMD9:NM_017654:exon3:c.G3406C:p.E1136Q,	SAMD9	38201706	missense	E1136Q	c.G3406C			NM_017654	1	SAMD9	NM_017654	missense	E1136Q					D	0.02
SJ040280	Primary MDS	RCC	SJMDS040280_D1	SAMD9L	R1281K	chr7	92761443	C	T	missense	NM_152703	25	63	0.396825	18	33	0.545455	11567	11901	0.4927	12406	12197	0.504	1	1	1	exonic	SAMD9L	nonsynonymous SNV	SAMD9L:NM_152703:exon5:c.G3842A:p.R1281K,	SAMD9L	51339291	missense	R1281K	c.G3842A			NM_152703	1	SAMD9L	NM_152703	missense	R1281K					T	0.28
[truncated: 46 more columns]
