# Supplementary material for: The genomic landscape of pediatric myelodysplastic syndromes
Source: Nat Commun. 2017 Nov 16;8:1557. doi: 10.1038/s41467-017-01590-5 (PMC5691144; doi:10.1038/s41467-017-01590-5)
Supplement: Supplementary file 15 — Supplementary Data 12 [file 41467_2017_1590_MOESM15_ESM.xlsx]

## Sheet: Sup. T12 - Validation primers
RNA-seq fusions:
Gene A	Gene B	Forward	Reverse	hg19 targeted region, Gene A	hg19 targeted region, Gene B
CSNK1A1	LECT2	GTGGCAGTGAAGCTAGAA	GGCCTCTGACTTCTTTGA	chr5:148929636	chr5:135309193
ETV6	MECOM	CATATACACCTCCAGAGAGC	CATAACAGCCAGCGAATC	chr12:11905513	chr3:168861620
FLT3	FLT3	CAATTGGTGTTTGTCTCCTC	CTCCTGTTTTGCTAATTCC	chr13:28608217	chr13:28608340
FLT3	FLT3	GGATCAGGTGCTTTTGG	CGAGCCAATCCAAAGTCA	chr13:28597487	chr13:28602425
FLT3	FLT3	CAATTGGTGTTTGTCTCCTC	CTCCTGTTTTGCTAATTCC	chr13:28608254	chr13:28608320
NF1	RHOT1	ATTACAGGGCTCGTCCAA	TACATAGCAAAGCCCAAAAC	chr17:29546137	chr17:30551637
NUP214	DEK	CTTTACTTGAGGGCTTTG	CAAGAAATTAGCTCTTTTACAG	chr9:134027283	chr6:18226473
NUP98	KDM5A	CCCAGTAGCTTTGACAGA	CTACCTTTTCTAGCTTCCG	chr11:3756420	chr12:402335
NUP98	JADE2
RUNX1	MECOM	GAGCTTGTCCTTTTCCGA	CTCCTTTCGATGGTCACC	chr21:36206707	chr3:169201751
SNRNP70	FGFR1	GTGACCCTATTCCATACC	GGGAAGCTCATACTCAGA	chr19:49589821	chr8:38275891
Nextera tiling:
Gene	Region	Forward	Reverse	hg19 targeted region
SAMD9	region 1	ATGGCAAAGCAACTTAACCTTCC	GAAATACCACCAAAAACTTCCC	chr7:92735410-92733781
SAMD9	region 2	GAGCTTCTGATGTCAGGAAACTG	CTTCAACTGCTTCATTTCCTTC	chr7:92733861-92732206
SAMD9	region 3	TGAAGGTGAAACAGGAAATTGG	TTAAACAATTTCAATGTCATAAGC	chr7:92732282-92730641
SAMD9L	region 1	ATGAGTAAACAAGTATCTCTACCTG	CCACTGAAGAGAGTAATAGA	chr7:92765284-92763625
SAMD9L	region 2	CCTCTAGAACCACATTTATG	GCATTTTGTGGGAATCGTCTAC	chr7:92763754-92762040
SAMD9L	region 3	CAAGGTGTATGGAGATGAAAC	TTAAATTACTTCTATATCATATGCCAGA	chr7:92762153-92760530
Targeted SAMD9/9L validation:
GeneName	AAChange	Forward	Reverse	hg19 targeted region
SAMD9	E1136Q	GTTCAACCCAAATGCATTC	GCCTTTTTGACTTCGGATAC	chr7:92732005
SAMD9	N1003S	GGGCACCTACTCTACAATTC	CCAATTTCCTGTTTCACCTTC	chr7:92732403
SAMD9	T778I	GGGAACTACCTTGGCTATG	CACCAGAGGTTTTTCATATC	chr7:92733078
SAMD9	S86F	GACTGAACAAGACGTGAATG	CTCATTGCAGACGGATTAGC	chr7:92735154
SAMD9L	R1281K	CTGATCCCAGAAATGAATGT	CTAGCTTTTTCCTGCAATTC	chr7:92761443
SAMD9L	W1180R	GATGGGAACAAAAACTGTAG	GAAAAAGGGAGTGAGCTGAA	chr7:92761747
SAMD9L	S626L	CTTTCTGGGCTTTCTATCAA	GATTTGTCTTTCTCGATGTC	chr7:92763408
SAMD9L	E220G	GCCATCGCTACATAGAACAT	GCTTCATTGATCTCACTTTC	chr7:92764626
Targeted validation:
GeneName	AAChange	Forward	Reverse	hg19 targeted region
JAK1	V331_E8splice_region	TCGTCGGCAGCGTCAGATGTGTATAAGAGACAGGTTTTTCTCCTCATCCTTCTTGTG	GTCTCGTGGGCTCGGAGATGTGTATAAGAGACAGGCAGCACTGACCTTTTACCAATA	chr1:65330661
MPL	R102P	TCGTCGGCAGCGTCAGATGTGTATAAGAGACAGATACGTGTGCCAGTTTCCAGAC	GTCTCGTGGGCTCGGAGATGTGTATAAGAGACAGACAGGAGGATGGCTCTTACCTAC	chr1:43804305
MPL	S264F	TCGTCGGCAGCGTCAGATGTGTATAAGAGACAGAAGCTGCCTCATCTCAGGACT	GTCTCGTGGGCTCGGAGATGTGTATAAGAGACAGCTTTGTTGACTCACCTGCATCTC	chr1:43805735
NOTCH2	G1453S	TCGTCGGCAGCGTCAGATGTGTATAAGAGACAGTCTGTGATGAGGCCTGCAA	GTCTCGTGGGCTCGGAGATGTGTATAAGAGACAGCATCACACTGGTTGTTGATA	chr1:120468082
NRAS	G12S	TCGTCGGCAGCGTCAGATGTGTATAAGAGACAGCCTCTATGGTGGGATCATATTCA	GTCTCGTGGGCTCGGAGATGTGTATAAGAGACAGCTGATTACTGGTTTCCAACAGGT	chr1:115258748
NRAS	G12V	TCGTCGGCAGCGTCAGATGTGTATAAGAGACAGCACTGGGCCTCACCTCTATG	GTCTCGTGGGCTCGGAGATGTGTATAAGAGACAGCAGGTTCTTGCTGGTGTGAA	chr1:115258747
NRAS	G13D	TCGTCGGCAGCGTCAGATGTGTATAAGAGACAGCCTCTATGGTGGGATCATATTCA	GTCTCGTGGGCTCGGAGATGTGTATAAGAGACAGCTGATTACTGGTTTCCAACAGGT	chr1:115258744
RIT1	A77T	TCGTCGGCAGCGTCAGATGTGTATAAGAGACAGCCCTCCCCTTTGCTAGAGTA	GTCTCGTGGGCTCGGAGATGTGTATAAGAGACAGTCTTCCCTCCTGTAGAAGATGC	chr1:155874530
RIT1	M90I	TCGTCGGCAGCGTCAGATGTGTATAAGAGACAGCGTCGGACTCGATAAATAAGC	GTCTCGTGGGCTCGGAGATGTGTATAAGAGACAGACCCTTGTTTCCCTCTAGGC	chr1:155874261
ATM	R717W	TCGTCGGCAGCGTCAGATGTGTATAAGAGACAGCAGGATATGCCACCTTTAAC	GTCTCGTGGGCTCGGAGATGTGTATAAGAGACAGCCTCTTCAGCTATTACACCC	chr11:108126966
CBL	G397V	TCGTCGGCAGCGTCAGATGTGTATAAGAGACAGTACTGTGAGATGGGCTCCAC	GTCTCGTGGGCTCGGAGATGTGTATAAGAGACAGCGCTGTTTAGATCCGTACCTG	chr11:119148970
WT1	E323K	TCGTCGGCAGCGTCAGATGTGTATAAGAGACAGACCGTGCGTGTGTATTCTGTATT	GTCTCGTGGGCTCGGAGATGTGTATAAGAGACAGCCTGATTGCAGATAAGCATTTCC	chr11:32421574
WT1	G417fs	TCGTCGGCAGCGTCAGATGTGTATAAGAGACAGATGTTTGCCCAAGACTGGAC	GTCTCGTGGGCTCGGAGATGTGTATAAGAGACAGACTCTTGTACGGTCGGCATC	chr11:32417802
WT1	S381fs	TCGTCGGCAGCGTCAGATGTGTATAAGAGACAGTTATTGCAGCCTGGGTAAGC	GTCTCGTGGGCTCGGAGATGTGTATAAGAGACAGGCTTAAAGCCTCCCTTCCTC	chr11:32417909
EP400	H812Y	TCGTCGGCAGCGTCAGATGTGTATAAGAGACAGTCCAGCATGACATAGAGTACAACA	GTCTCGTGGGCTCGGAGATGTGTATAAGAGACAGAGTCTGCTCTGCTCTTCCTTCTT	chr12:132474533
ETV6	D432fs	TCGTCGGCAGCGTCAGATGTGTATAAGAGACAGCCTCCTCCACTTCTTCTTCCA	GTCTCGTGGGCTCGGAGATGTGTATAAGAGACAGGCTGAGGTGGACTGTTGGTT	chr12:12043915
ETV6	F102fs	TCGTCGGCAGCGTCAGATGTGTATAAGAGACAGTTGACAGCAACACGTTTGAA	GTCTCGTGGGCTCGGAGATGTGTATAAGAGACAGGGGGTGTTAAAGACCAACCA	chr12:11992216
ETV6	R369W	TCGTCGGCAGCGTCAGATGTGTATAAGAGACAGTTTCTTGCCCTTTTCCTCTG	GTCTCGTGGGCTCGGAGATGTGTATAAGAGACAGTTATGGTTTCCCCACAGTCG	chr12:12037474
ETV6	W69R	TCGTCGGCAGCGTCAGATGTGTATAAGAGACAGACAGGCTTGCAGCCAATTTA	GTCTCGTGGGCTCGGAGATGTGTATAAGAGACAGGCGAAAGTCCTCTTTGGTCA	chr12:11992115
KDM2B	P972R	TCGTCGGCAGCGTCAGATGTGTATAAGAGACAGGTTGAGCCCCTTGCTGAAG	GTCTCGTGGGCTCGGAGATGTGTATAAGAGACAGGAGATCCAGAGGACGGAGAAC	chr12:121880329
KRAS	G12D	TCGTCGGCAGCGTCAGATGTGTATAAGAGACAGAATGGTCCTGCACCAGTAATATG	GTCTCGTGGGCTCGGAGATGTGTATAAGAGACAGGCCTGCTGAAAATGACTGAATA	chr12:25398284
PTPN11	A72P	TCGTCGGCAGCGTCAGATGTGTATAAGAGACAGCCTCCCTTTCCAATGGACTA	GTCTCGTGGGCTCGGAGATGTGTATAAGAGACAGTTAATTGCCCGTGATGTTCC	chr12:112888198
PTPN11	D61G	TCGTCGGCAGCGTCAGATGTGTATAAGAGACAGTTAGAAGAAATGGAGCTGTCACC	GTCTCGTGGGCTCGGAGATGTGTATAAGAGACAGCTCTTTTAATTGCCCGTGATGT	chr12:112888166
PTPN11	D61Y	TCGTCGGCAGCGTCAGATGTGTATAAGAGACAGTTAGAAGAAATGGAGCTGTCACC	GTCTCGTGGGCTCGGAGATGTGTATAAGAGACAGCTCTTTTAATTGCCCGTGATGT	chr12:112888165
PTPN11	E76D	TCGTCGGCAGCGTCAGATGTGTATAAGAGACAGCCTCCCTTTCCAATGGACTA	GTCTCGTGGGCTCGGAGATGTGTATAAGAGACAGTTAATTGCCCGTGATGTTCC	chr12:112888212
PTPN11	E76K	TCGTCGGCAGCGTCAGATGTGTATAAGAGACAGCCTCCCTTTCCAATGGACTA	GTCTCGTGGGCTCGGAGATGTGTATAAGAGACAGTTAATTGCCCGTGATGTTCC	chr12:112888210
PTPN11	E76V	TCGTCGGCAGCGTCAGATGTGTATAAGAGACAGCCTCCCTTTCCAATGGACTA	GTCTCGTGGGCTCGGAGATGTGTATAAGAGACAGTTAATTGCCCGTGATGTTCC	chr12:112888211
PTPN11	T468M	TCGTCGGCAGCGTCAGATGTGTATAAGAGACAGCCTGCTTTTTGTCCTTCTGC	GTCTCGTGGGCTCGGAGATGTGTATAAGAGACAGCGTGAGCACTTTCCTTCCAT	chr12:112926270
BRCA2	E1308*	TCGTCGGCAGCGTCAGATGTGTATAAGAGACAGGAAATGACTACTGGCACTTTTGTTG	GTCTCGTGGGCTCGGAGATGTGTATAAGAGACAGATGAGAATTTCTACTGGCAGCAGT	chr13:32912414
FLT3	R849H	TCGTCGGCAGCGTCAGATGTGTATAAGAGACAGATGGTGTAGATGCCTTCAAACAG	GTCTCGTGGGCTCGGAGATGTGTATAAGAGACAGAGAGTGGTCTTAGGAAGATGATGC	chr13:28589834
RB1	V714fs	TCGTCGGCAGCGTCAGATGTGTATAAGAGACAGCCATGTATGGCATATGCAAAG	GTCTCGTGGGCTCGGAGATGTGTATAAGAGACAGCTATGGAAAATTACCTACCTCCTGA	chr13:49037901
IDH2	R140Q	TCGTCGGCAGCGTCAGATGTGTATAAGAGACAGACTAGGCGTGGGATGTTTTTG	GTCTCGTGGGCTCGGAGATGTGTATAAGAGACAGTGCAGTGGGACCACTATTATCTC	chr15:90631934
IDH2	R140W	TCGTCGGCAGCGTCAGATGTGTATAAGAGACAGACTAGGCGTGGGATGTTTTTG	GTCTCGTGGGCTCGGAGATGTGTATAAGAGACAGTGCAGTGGGACCACTATTATCTC	chr15:90631935
CTCF	D390N	TCGTCGGCAGCGTCAGATGTGTATAAGAGACAGCGGTTGTTTTCGTATTTCAGGT	GTCTCGTGGGCTCGGAGATGTGTATAAGAGACAGAAGTCCTACCTGAATGGGTTCTC	chr16:67654681
NF1	A422T	TCGTCGGCAGCGTCAGATGTGTATAAGAGACAGCTTAGAAAGTTCCCGACAAAAGG	GTCTCGTGGGCTCGGAGATGTGTATAAGAGACAGGTTCAACCGAGTGACAATACACA	chr17:29533261
NF1	L1153_N1154fs	TCGTCGGCAGCGTCAGATGTGTATAAGAGACAGTGACTGCAGTGAAGTTGAAGATG	GTCTCGTGGGCTCGGAGATGTGTATAAGAGACAGATTTGATCTCACCTATGGAGTGC	chr17:29559860
NF1	P678fs	TCGTCGGCAGCGTCAGATGTGTATAAGAGACAGTTCCACCCTTGACTCTCAGG	GTCTCGTGGGCTCGGAGATGTGTATAAGAGACAGATGGCAACCAGAACAGCTTC	chr17:29553485
NF1	R816*	TCGTCGGCAGCGTCAGATGTGTATAAGAGACAGTTTGTGTTTAGGCTGCTGAAAG	GTCTCGTGGGCTCGGAGATGTGTATAAGAGACAGCAGTCATGTTGATCCATTCCTGT	chr17:29556079
NF1	Y2081*	TCGTCGGCAGCGTCAGATGTGTATAAGAGACAGTGCTGATGCTGTCCTTCAAC	GTCTCGTGGGCTCGGAGATGTGTATAAGAGACAGAATGACCAGTCCATGTGTGG	chr17:29663811
SRSF2	P95T	TCGTCGGCAGCGTCAGATGTGTATAAGAGACAGTCAGCCCCGTTTACCTG	GTCTCGTGGGCTCGGAGATGTGTATAAGAGACAGGCTGAGGACGCTATGGATG	chr17:74732960
TP53	R196*	TCGTCGGCAGCGTCAGATGTGTATAAGAGACAGCAGTTGCAAACCAGACCTCA	GTCTCGTGGGCTCGGAGATGTGTATAAGAGACAGCTGATTCCTCACTGATTGCTCTT	chr17:7578263
SETBP1	D868N	TCGTCGGCAGCGTCAGATGTGTATAAGAGACAGTGTCTCCACCCAGACTGATG	GTCTCGTGGGCTCGGAGATGTGTATAAGAGACAGTTCTCCGCTTGGTCAGAAGT	chr18:42531907
SETBP1	I871T	TCGTCGGCAGCGTCAGATGTGTATAAGAGACAGCCAACTCCCCTTCACACCT	GTCTCGTGGGCTCGGAGATGTGTATAAGAGACAGTTCTCCGCTTGGTCAGAAGT	chr18:42531917
SETBP1	P637P	TCGTCGGCAGCGTCAGATGTGTATAAGAGACAGGAGTTTCCTGGCACTAAGAAAAGA	GTCTCGTGGGCTCGGAGATGTGTATAAGAGACAGGATGGTCTTCTTATCCAACACG	chr18:42531216
CNOT3	P243fs	TCGTCGGCAGCGTCAGATGTGTATAAGAGACAGAGCTAAGCATGCCCTTCTTCT	GTCTCGTGGGCTCGGAGATGTGTATAAGAGACAGGAGAGCTGGAGGTGGTTGAG	chr19:54649671
JAK3	E958K	TCGTCGGCAGCGTCAGATGTGTATAAGAGACAGAGCTTAGCTAGGCCGAAGTCA	GTCTCGTGGGCTCGGAGATGTGTATAAGAGACAGGGATTATCCTGGGATCCTCTCT	chr19:17942143
JAK3	L875H	TCGTCGGCAGCGTCAGATGTGTATAAGAGACAGGGGTAAGAATGTGCACTTTGAA	GTCTCGTGGGCTCGGAGATGTGTATAAGAGACAGCTAGGCGACAATACAGGTG	chr19:17943384
RRAS	Q87L	TCGTCGGCAGCGTCAGATGTGTATAAGAGACAGGCACGCATGTACTGCTCTCTC	GTCTCGTGGGCTCGGAGATGTGTATAAGAGACAGCAAGGATGGATGATGGATGG	chr19:50140165
U2AF2	Q147E	TCGTCGGCAGCGTCAGATGTGTATAAGAGACAGAGATTCCAGCCACTGCTCTTC	GTCTCGTGGGCTCGGAGATGTGTATAAGAGACAGCAGTACCTCAGTGATGCCAAAG	chr19:56172508
SOS1	S548N	TCGTCGGCAGCGTCAGATGTGTATAAGAGACAGCAGCACTAGGCAGCCTCATC	GTCTCGTGGGCTCGGAGATGTGTATAAGAGACAGTCTGCCAAGTCAGCTGAAGA	chr2:39249926
RUNX1	A142D	TCGTCGGCAGCGTCAGATGTGTATAAGAGACAGAAATCTTGCAACCTGGTTCTTC	GTCTCGTGGGCTCGGAGATGTGTATAAGAGACAGTTGTCCTTTGACTGGTGTTTAGG	chr21:36252937
GATA2	A198fs	TCGTCGGCAGCGTCAGATGTGTATAAGAGACAGCATCTTCATGCTCTCCGTCA	GTCTCGTGGGCTCGGAGATGTGTATAAGAGACAGGCCACCCAAAGAAGTGTCTC	chr3:128204848
GATA2	L375F	TCGTCGGCAGCGTCAGATGTGTATAAGAGACAGCACTCACATTGTGCAGCTTGTA	GTCTCGTGGGCTCGGAGATGTGTATAAGAGACAGGTTGTGCAAATTGTCAGACGAC	chr3:128200682
GATA2	NinsG327	TCGTCGGCAGCGTCAGATGTGTATAAGAGACAGTAATTAACCGCCAGCTCCTG	GTCTCGTGGGCTCGGAGATGTGTATAAGAGACAGCTACCTGTGCAATGCCTGTG	chr3:128202741
FAT1	E27_UTR_3	TCGTCGGCAGCGTCAGATGTGTATAAGAGACAGACGATGACAGTAGTTGGGACACT	GTCTCGTGGGCTCGGAGATGTGTATAAGAGACAGAGTGAACCTAGAGGTGATGTGAGT	chr4:187509604
DDX41	G313S	TCGTCGGCAGCGTCAGATGTGTATAAGAGACAGTGTCTAGGCTGACCATCTTCTTC	GTCTCGTGGGCTCGGAGATGTGTATAAGAGACAGCTGCTTGCCTCTAGATAGGTGAT	chr5:176940847
NPM1	W288fs	TCGTCGGCAGCGTCAGATGTGTATAAGAGACAGTGTCTATGAAGTGTTGTGGTTCC	GTCTCGTGGGCTCGGAGATGTGTATAAGAGACAGGGGAAAGTTCTCACTCTGCATT	chr5:170837548
RAD50	R850C	TCGTCGGCAGCGTCAGATGTGTATAAGAGACAGTGTGGATTCCATAGACCGATAA	GTCTCGTGGGCTCGGAGATGTGTATAAGAGACAGAGATGTTGAATCTGTTCCTGCTG	chr5:131940521
MYB	I295R	TCGTCGGCAGCGTCAGATGTGTATAAGAGACAGGTATTTGCAGCTTCCAATCAGAC	GTCTCGTGGGCTCGGAGATGTGTATAAGAGACAGCTTTTAGCTCATTCTCGGTTGAC	chr6:135515534
MYB	W166R	TCGTCGGCAGCGTCAGATGTGTATAAGAGACAGCTGGACAGAAGAGGAAGACAGAA	GTCTCGTGGGCTCGGAGATGTGTATAAGAGACAGAGCAGAATGTTCAATACCCACTC	chr6:135511454
BRAF	D594N	TCGTCGGCAGCGTCAGATGTGTATAAGAGACAGGACCCACTCCATCGAGATTT	GTCTCGTGGGCTCGGAGATGTGTATAAGAGACAGTGCTTGCTCTGATAGGAAAATG	chr7:140453155
BRAF	G469A	TCGTCGGCAGCGTCAGATGTGTATAAGAGACAGCTTGTCACAATGTCACCACATTAC	GTCTCGTGGGCTCGGAGATGTGTATAAGAGACAGGACGGGACTCGAGTGATGAT	chr7:140481402
EZH2	L110R	TCGTCGGCAGCGTCAGATGTGTATAAGAGACAGGTCTCTCAATTCTTTAGCCCCTTT	GTCTCGTGGGCTCGGAGATGTGTATAAGAGACAGTGGGAGATGAAGTTTTAGATCAGG	chr7:148526858
IKZF1	N159S	TCGTCGGCAGCGTCAGATGTGTATAAGAGACAGGTTCTCACCAGCTCTCCTCTCTC	GTCTCGTGGGCTCGGAGATGTGTATAAGAGACAGGTAGTTGCAGAGGTGGCATTT	chr7:50450292
GFI1B	R323C	TCGTCGGCAGCGTCAGATGTGTATAAGAGACAGTTCAAGCCCTTCAGCTGT	GTCTCGTGGGCTCGGAGATGTGTATAAGAGACAGCTGGAGATTTGGGCATGTGA	chr9:135866411
HNRNPK	G406del	TCGTCGGCAGCGTCAGATGTGTATAAGAGACAGTGTATCTGGTCCTGTGTTCCTGT	GTCTCGTGGGCTCGGAGATGTGTATAAGAGACAGCAGTTGGCTGGATCTATTATTGG	chr9:86585220
HNRNPK	T13fs	TCGTCGGCAGCGTCAGATGTGTATAAGAGACAGACCACACACTCCTAAGGCAATAA	GTCTCGTGGGCTCGGAGATGTGTATAAGAGACAGTATGGAAACTGAACAGCCAGAAG	chr9:86593130
JAK2	G417S	TCGTCGGCAGCGTCAGATGTGTATAAGAGACAGGCTTCTTCTTTACCTTTAGGATGG	GTCTCGTGGGCTCGGAGATGTGTATAAGAGACAGTGACATACTAACCTCGACAGCAA	chr9:5066712
TAF1L	K663fs	TCGTCGGCAGCGTCAGATGTGTATAAGAGACAGAAAAACAACTCTCCACCACCTG	GTCTCGTGGGCTCGGAGATGTGTATAAGAGACAGTACTCATTTGGTGCACTCTCTCA	chr9:32633591
TAF1L	R279Q	TCGTCGGCAGCGTCAGATGTGTATAAGAGACAGTGATTCTACTGAGCATTCCACCT	GTCTCGTGGGCTCGGAGATGTGTATAAGAGACAGGGAAAAGTGTTACGCTTCCTACA	chr9:32634742
BCOR	A410fs	TCGTCGGCAGCGTCAGATGTGTATAAGAGACAGTGGTAACGGTCTGCTTCTCC	GTCTCGTGGGCTCGGAGATGTGTATAAGAGACAGAGGCTCTCCAATGGCAAGTA	chrX:39933371
BCOR	A552fs	TCGTCGGCAGCGTCAGATGTGTATAAGAGACAGCACTCGACACTGACCCTGAA	GTCTCGTGGGCTCGGAGATGTGTATAAGAGACAGGGCCAAGTCCTAACGAAGAG	chrX:39932944
BRWD3	R608Q	TCGTCGGCAGCGTCAGATGTGTATAAGAGACAGATCCCAGCTGTGGTATAAGCTGT	GTCTCGTGGGCTCGGAGATGTGTATAAGAGACAGTGGATGAACAAACCCAACAAG	chrX:79978114
GATA1	Y62*	TCGTCGGCAGCGTCAGATGTGTATAAGAGACAGCACACCAGAATCAGGGGTTT	GTCTCGTGGGCTCGGAGATGTGTATAAGAGACAGTGGAGTTACCTGGGGAGTGT	chrX:48649702
PHF6	E35*	TCGTCGGCAGCGTCAGATGTGTATAAGAGACAGCGCAAATGTGGCTTTTGTAAGT	GTCTCGTGGGCTCGGAGATGTGTATAAGAGACAGGAATCGTTTCAAGGTCTCTGTTG	chrX:133511750
PHF6	L32fs	TCGTCGGCAGCGTCAGATGTGTATAAGAGACAGAAAAAGGGCCTACAAGACAGC	GTCTCGTGGGCTCGGAGATGTGTATAAGAGACAGGAATCGTTTCAAGGTCTCTGTTG	chrX:133511741
PHF6	R319*	TCGTCGGCAGCGTCAGATGTGTATAAGAGACAGACCACTGTGGAGTACAAGACAAA	GTCTCGTGGGCTCGGAGATGTGTATAAGAGACAGACACCATTTAAGAACAGAGACTGAG	chrX:133551319
SMC1A	R586W	TCGTCGGCAGCGTCAGATGTGTATAAGAGACAGATACTGCAGGGCCTTTTTGATA	GTCTCGTGGGCTCGGAGATGTGTATAAGAGACAGCCCTCCTCTAGTACTCCCTGTTT	chrX:53432580
STAG2	I1002fs	TCGTCGGCAGCGTCAGATGTGTATAAGAGACAGTGCAGAGATGGCATAGAATTTG	GTCTCGTGGGCTCGGAGATGTGTATAAGAGACAGCATACACTGTTCTTTTGTCTTGTCG	chrX:123217350
TAF1	R706Q	TCGTCGGCAGCGTCAGATGTGTATAAGAGACAGGCATGGCAACCAAGATAAAGAAC	GTCTCGTGGGCTCGGAGATGTGTATAAGAGACAGTTTGCAGTTTGTCTCACTACAGC	chrX:70603984
