# Supplementary material for: The genomic landscape of pediatric myelodysplastic syndromes
Source: Nat Commun. 2017 Nov 16;8:1557. doi: 10.1038/s41467-017-01590-5 (PMC5691144; doi:10.1038/s41467-017-01590-5)
Supplement: Supplementary file 16 — Supplementary Data 13 [file 41467_2017_1590_MOESM16_ESM.xlsx]

## Sheet: Sup. T13 - Mutagenesis-Cloning
Primers for Mutagenesis
	Forward (5'à3')	Reverse (5'à3')
BRAF-WT	TGATTTTGGTCTAGCTACAGTGAAATCTCGATGGAGTGGGT	ACCCACTCCATCGAGATTTCACTGTAGCTAGACCAAAATCA
BRAF-G469A	AATTGGATCTGGATCATTTGCAACAGTCTACAAGGGAAAGT	ACTTTCCCTTGTAGACTGTTGCAAATGATCCAGATCCAATT
SAMD9-E1136Q	GTAAAATAAGATGGTGGATACAGGAAAACGGAGGAAACGG	CCGTTTCCTCCGTTTTCCTGTATCCACCATCTTATTTTAC
SAMD9-T778I	TTGGAGAACAGGTAATCAGTTTAATCACCTA	TAGGTGATTAAACTGATTACCTGTTCTCCAA
SAMD9-R1293W	GAAGAGGCCAAAACTTGGAGAAAGGTGGCTG	CAGCCACCTTTCTCCAAGTTTTGGCCTCTTC
SAMD9-D881G	CATAAAAACTTTGAGGGTTTTTATTCCTTTATG	CATAAAGGAATAAAAACCCTCAAAGTTTTTATG
SAMD9L-S626L	TCCTTAAACTAAAATTGGTGACTCGGTCATC	GATGACCGAGTCACCAATTTTAGTTTAAGGA
SAMD9L-W1180R	CTATGAAACCGAGAACCGGTCACCACAGAAGTC	GACTTCTGTGGTGACCGGTTCTCGGTTTCATAG
SAMD9L-R1281K	GTTCTTCTGAAAATGAAGTATACCCAAAAAGAA	TTCTTTTTGGGTATACTTCATTTTCAGAAGAAC
SAMD9L-H880Q	GAAATTGAAAAGCAGCAAAAGAACTGTGAAAACTT	AAGTTTTCACAGTTCTTTTGCTGCTTTTCAATTTC
Primers for PCR amplification
SAMD9	CACCATGGCAAAGCAACTTAACC	TTAAACAATTTCAATGTCATAAGC
SAMD9L	CACCATGAGTAAACAAGTATCTCTACC	TTAAATTACTTCTATATCATATGCCAGA
